# Supplementary material for: Structural Analysis of Missense Mutations on the Stability of APOE3 and APOE4
Source: Genes (Basel). 2025 Dec 16;16(12):1509. doi: 10.3390/genes16121509 (PMC12732417; doi:10.3390/genes16121509)
Supplement: Supplementary file 1 [file genes-16-01509-s001.zip]

Archive with 4 entries (4 files):
- Supplementary_File_S1-Generate_mutlist.py
- Supplementary_Table_S1_APOE3(1NFN).xlsx
- Supplementary_Table_S2_APOE4(1GS9).xlsx
- Supplementary_Table_S3_APOE3(2L7B).xlsx
