# Supplementary material for: Structural Analysis of Missense Mutations on the Stability of APOE3 and APOE4
Source: Genes (Basel). 2025 Dec 16;16(12):1509. doi: 10.3390/genes16121509 (PMC12732417; doi:10.3390/genes16121509)
Supplement: Supplementary file 1 [file genes-16-01509-s001.zip › Supplementary_File_S1-Generate_mutlist.py]

#!/usr/bin/env python3

# usage: convert_fasta_to_mutation.py [-h] [-p START_POS] [-c CHAIN] input_file output_file

import argparse


def parse_args():

    parser = argparse.ArgumentParser(description='Convert protein fasta sequence to mutation list')

    parser.add_argument('input_file', help='Path to input fasta file')

    parser.add_argument('output_file', help='Path to output mutation list file')

    parser.add_argument('-p', '--start_pos', type=int, default=1, help='Starting position for mutations (default: 1)')

    parser.add_argument('-c', '--chain', default='A', help='Chain ID to use for the mutations.')

    return parser.parse_args()


def read_fasta(file):

    fasta = {}

    with open(file) as f:

        seq = ''

        header = None

        for line in f:

            line = line.strip()

            if line.startswith('>'):

                if header is not None:

                    fasta[header] = seq

                header = line[1:]

                seq = ''

            else:

                seq += line

        fasta[header] = seq

    return fasta


def write_mutations(seq, chainID, start_pos, output_file):

    with open(output_file, 'w') as f:

        for i in range(len(seq)):

            pos = i + start_pos

            for aa in ['A', 'C', 'D', 'E', 'F', 'G', 'H', 'I', 'K', 'L', 'M', 'N', 'P', 'Q', 'R', 'S', 'T', 'V', 'W', 'Y']:

                if aa != seq[i]:

                    f.write(f'{seq[i]}{args.chain}{pos}{aa};\n')


if __name__ == '__main__':

    args = parse_args()

    fasta = read_fasta(args.input_file)

    seq = fasta[list(fasta.keys())[0]]

    write_mutations(seq, args.chain, args.start_pos, args.output_file)
