# Supplementary material for: Structural Analysis of Missense Mutations on the Stability of APOE3 and APOE4
Source: Genes (Basel). 2025 Dec 16;16(12):1509. doi: 10.3390/genes16121509 (PMC12732417; doi:10.3390/genes16121509)
Supplement: Supplementary file 1 [file genes-16-01509-s001.zip › Supplementary_Table_S1_APOE3(1NFN).xlsx]

## Sheet: Sheet1
Mutation	Change in Folding Energy (ΔΔG)
A100H	22.791
T67W	17.4406
V56W	15.2142
L155W	15.0859
L78Y	14.8249
V40W	14.805
L104W	14.7802
V111Y	13.9277
L148W	12.9133
V47H	12.5481
L78H	12.1929
V47R	12.1794
Q163P	11.9388
V47Y	11.7222
L159W	11.3545
M108W	11.0362
L30P	10.8446
L104Y	10.7995
V40R	10.6864
W34P	10.1661
L60Y	10.1508
V56Y	10.0323
L141P	9.9584
V47F	9.81886
V40Y	9.78723
L149P	9.65396
L43P	9.60578
V56R	9.47903
M64P	9.44867
L78F	9.2871
L71H	9.2489
M108F	9.22464
L97R	8.88064
V47W	8.78682
Y118P	8.77156
L148P	8.49087
A138W	8.43992
L51R	8.30667
L155P	8.12904
L51W	8.08601
M108P	8.03157
V111F	7.9983
V111R	7.9607
V111W	7.91506
L115W	7.91339
L60R	7.65075
L137P	7.64354
R145H	7.57308
Y36P	7.53228
L37P	7.52469
M108Y	7.51421
L71F	7.49273
L115P	7.48822
L155K	7.46162
Y74P	7.43263
M108H	7.35576
L97P	7.33377
V40P	7.29834
L37W	7.27678
L155F	7.25277
L71Y	7.22303
L43W	7.12104
V40K	7.09048
M108D	7.08707
A152H	7.08503
L148Y	7.02769
L148R	6.98785
L37K	6.9872
V111P	6.97831
L37R	6.94843
M68P	6.93986
L159P	6.89837
L60W	6.89583
L115R	6.86175
L71P	6.86036
L60P	6.81526
L155D	6.76873
F33D	6.74287
L148D	6.71829
L126P	6.69612
E27P	6.69248
F33G	6.49207
L141W	6.48404
W26D	6.42648
L104D	6.41972
F33P	6.34649
W26I	6.34127
L104R	6.3404
L43Y	6.33827
R142P	6.29794
L78P	6.23238
L155E	6.21997
L51P	6.21239
L141R	6.19456
L155G	6.15226
V56H	6.09168
V40H	6.04632
L115G	6.04254
L97W	6.02593
W26N	5.99176
L51Y	5.97881
V47E	5.96296
F33E	5.94415
W26G	5.92271
L52P	5.91911
V47D	5.90424
L148K	5.9037
L60G	5.88697
A152Y	5.86419
F33S	5.86127
L104P	5.82334
L159R	5.79243
L159D	5.78114
L104E	5.74669
W26T	5.73037
L141G	5.72749
V47Q	5.72446
Y118G	5.6756
L60S	5.66008
W26K	5.65961
W39P	5.65784
L159G	5.63591
G127P	5.62121
W26R	5.61591
L97G	5.59704
L144P	5.59497
E59P	5.57957
L37G	5.52356
M108E	5.51813
L60D	5.50647
W26C	5.48775
L97S	5.47688
W26S	5.47123
L115S	5.44922
L137G	5.43598
V56F	5.42325
Q101P	5.40953
L51G	5.36261
L115D	5.34831
L104G	5.32836
L97K	5.31157
T67Y	5.30659
L97D	5.26173
L37F	5.23228
V40D	5.22887
M108N	5.22224
L71G	5.21441
L104F	5.19944
T67D	5.19833
F33N	5.19131
L30Y	5.18875
L30D	5.14249
L37H	5.14212
L155Q	5.13902
L63P	5.13393
L148E	5.12908
T67E	5.12046
L137Y	5.11797
Y118R	5.08287
V40G	5.07452
Y162P	5.07428
L71D	5.05409
L51D	5.05262
L141D	5.03553
L78D	5.02959
L104S	5.02117
M108G	5.0188
V40Q	5.01004
L71S	5.00022
Y36G	4.98402
Y118D	4.97602
V56E	4.96139
L159E	4.94706
G127I	4.94673
G127V	4.9449
V56K	4.94243
L60E	4.92833
L137K	4.92223
L115T	4.91972
W26V	4.90104
Y118S	4.90047
A160P	4.88121
L97Y	4.88034
G127T	4.87955
L137I	4.84806
M108S	4.83404
S44P	4.82964
A102P	4.82794
W26E	4.81707
L155N	4.81667
A138P	4.78878
T67K	4.78126
L137R	4.74893
V40E	4.74338
R61P	4.73017
L155S	4.72403
V122P	4.70786
T67P	4.69977
L37D	4.69458
L51K	4.69081
L141S	4.67131
Y36D	4.65828
R134P	4.6539
L115K	4.62873
F33A	4.60386
L30G	4.60008
V56D	4.58877
F33C	4.58743
L141N	4.58002
A100E	4.56296
Y162G	4.5606
F33Q	4.56046
L137W	4.56033
Y118N	4.54076
L159T	4.52775
L148N	4.52614
L60K	4.51376
L60T	4.50038
V56Q	4.49519
V56G	4.49519
L78W	4.48682
L159K	4.48282
Y118K	4.47733
W26A	4.46939
L115E	4.45659
M108R	4.44871
F33I	4.42929
L78E	4.42529
Q156P	4.41364
L141E	4.4095
L97H	4.40196
L37S	4.37304
V111D	4.36453
L159S	4.35232
L155R	4.35181
L30E	4.34125
L71E	4.34113
L115A	4.33642
Q58P	4.33538
V47K	4.33307
E96P	4.32156
L51V	4.29724
L37E	4.27702
M108A	4.259
Y118E	4.25528
L137S	4.25081
Y118C	4.25049
R145P	4.24508
L144D	4.23792
Y118T	4.23749
L155A	4.23713
M108T	4.23308
R119P	4.22824
M64D	4.22386
R134Y	4.22138
L104N	4.21814
L78G	4.21102
L144G	4.20319
L51E	4.19531
G127L	4.19055
L60A	4.17738
L104K	4.17688
G127E	4.16947
L141A	4.16043
V111E	4.15741
G127D	4.14813
G127H	4.1476
K69P	4.14475
A100P	4.1213
G127S	4.0945
G127W	4.08192
L71K	4.07931
K75P	4.07603
G127F	4.07601
G127Y	4.07493
L97E	4.06346
V111G	4.05853
Y118A	4.05828
L148Q	4.04397
L155C	4.03223
Y162D	4.01592
L115C	4.01378
V111S	4.01354
L60C	4.00748
L159Q	3.9989
Y74G	3.99556
L137N	3.99453
L60H	3.98315
M108V	3.96437
R145W	3.96083
G127M	3.94689
Y74D	3.94368
L43S	3.94253
V47G	3.937
L97C	3.92586
L71R	3.91078
L137A	3.90938
M108C	3.90628
L133G	3.90609
L137C	3.90399
L141C	3.89486
L159A	3.89427
Y36S	3.89095
L71N	3.88845
L97A	3.88759
L133H	3.87844
L148A	3.87135
V47N	3.86842
L148G	3.84522
L148S	3.84348
F33K	3.83427
Q48P	3.83397
L97Q	3.83158
F33T	3.82699
R103P	3.81795
L30N	3.78886
L133W	3.78481
L51S	3.78075
V40N	3.77948
L159C	3.77886
L37A	3.76286
V111Q	3.76036
Y36E	3.75075
A152P	3.74522
L115Y	3.74252
L104A	3.74158
Y36C	3.73601
L115N	3.72786
L30T	3.72329
W26H	3.71045
L133D	3.70551
W34T	3.70246
K157P	3.69953
L104C	3.69894
W26Q	3.69815
L159V	3.69517
Y36A	3.68097
F33H	3.67986
L37Q	3.67299
L71A	3.67095
K72P	3.66494
T67R	3.66419
L148C	3.65039
Y118I	3.64522
Q41P	3.63514
L104Q	3.6298
L137H	3.62084
L37C	3.62061
G127Q	3.61318
L71C	3.612
M68D	3.61177
L60N	3.61094
L159N	3.59785
W34G	3.59462
V40S	3.58426
V56S	3.58011
G127K	3.55563
L43D	3.55535
L144H	3.53948
L71T	3.53905
L43E	3.53262
L137T	3.53208
V135P	3.51562
L148F	3.51545
L51A	3.51476
W39G	3.50048
L141Y	3.49966
L30S	3.49326
L141K	3.47796
R114P	3.46976
W34D	3.46388
Y162S	3.45501
L37N	3.44524
L71Q	3.43713
L51T	3.43441
L104T	3.4282
M68G	3.39746
E79P	3.39237
Q128P	3.38586
A29P	3.38327
L148V	3.38163
L97N	3.38124
L51H	3.37256
L63D	3.34254
L52V	3.33992
L52D	3.33238
Y74C	3.33034
A100D	3.32675
L97T	3.32597
L115H	3.32221
L51C	3.3206
Y118Q	3.3119
L43R	3.3022
L141H	3.29927
Q98P	3.2992
M125P	3.28551
V47S	3.27361
L60V	3.27046
Y162T	3.27001
G127R	3.26427
L148H	3.26031
L115Q	3.25847
G105P	3.25459
R147P	3.23384
Y36Q	3.23202
Y74N	3.22978
L133N	3.22895
R119D	3.22886
L37T	3.22611
Y36V	3.22324
L133S	3.22211
Q123P	3.2132
W39D	3.21007
W39C	3.20052
L30R	3.19675
Y74E	3.19477
Y74R	3.19443
W26L	3.19398
D65P	3.19259
Y162N	3.19209
L137D	3.18057
Y74S	3.17619
Q24P	3.17387
L144N	3.16978
L51I	3.16512
L51N	3.16306
L63G	3.16181
L137F	3.16036
L43A	3.15363
E49P	3.13946
Y36N	3.12998
Y36W	3.12709
R158P	3.11421
L159H	3.11137
L97F	3.1102
L141V	3.10493
W34V	3.09569
L104H	3.09369
T67N	3.09245
M64S	3.08844
V56N	3.08797
L137E	3.08403
Q81P	3.0834
L78T	3.07932
T42P	3.07899
A152N	3.0765
L30C	3.06324
E132T	3.06014
L155I	3.05485
L78Q	3.04535
V122G	3.04442
W34S	3.04317
M64G	3.0372
Y118V	3.03427
A62P	3.02664
V122D	3.01611
L30A	3.01112
L52G	3.00587
M64N	3.00119
Y74A	3.00118
W34C	2.98638
G31P	2.98344
M108Q	2.97815
L43G	2.97475
L144S	2.97463
M68S	2.97133
L51Q	2.97056
V122S	2.96979
R38P	2.96567
M68E	2.95583
L51F	2.94114
E121P	2.93101
S76P	2.92579
L141Q	2.92352
L78S	2.91902
L63S	2.90789
L30V	2.90108
W26M	2.89139
R145Y	2.87906
L60Q	2.87886
Y162C	2.8788
L149T	2.87626
Q117P	2.87509
V40A	2.87366
L141T	2.86995
L155T	2.85775
L30K	2.84149
F33R	2.82621
Y74T	2.82432
R32P	2.82427
R134H	2.82005
L63T	2.81259
L30H	2.81156
L30I	2.81098
Y162H	2.7957
V161P	2.78824
L148I	2.78699
W39T	2.77996
L144E	2.77081
Y118H	2.76568
L78N	2.75772
V40C	2.75762
L155Y	2.74696
V56P	2.7454
Y36R	2.74503
M64H	2.7426
L78C	2.73187
E132G	2.71541
A29D	2.71476
D154P	2.70643
V111H	2.7057
A106P	2.70519
L52A	2.6983
M68C	2.69429
R103V	2.69297
M108K	2.68825
V40M	2.68663
L155H	2.68354
W34E	2.677
M68W	2.672
A138H	2.67033
Y36H	2.66887
R119I	2.66759
Y36K	2.66548
S44T	2.66545
W34A	2.66286
W26P	2.65588
L133Y	2.65386
L144A	2.65031
E132R	2.64637
E132H	2.64347
D35P	2.64208
Y74V	2.64185
E66P	2.63015
L144R	2.62166
L137V	2.61422
A99P	2.61293
M125V	2.61075
R145F	2.6048
V111C	2.60123
L63E	2.59744
Y162E	2.59333
L133C	2.59033
D153P	2.58727
M64E	2.58395
L133T	2.57601
W39S	2.57529
L137Q	2.57468
E59V	2.57448
M108I	2.57061
Y162A	2.56043
L60F	2.55937
D110P	2.54947
L115V	2.54775
T57H	2.54209
L133A	2.53443
G127N	2.53427
M68A	2.53045
Y36I	2.51862
G127A	2.51748
V40F	2.51698
L133R	2.51191
F33V	2.50522
R103D	2.50366
E59I	2.49794
L78A	2.49219
W34Y	2.48964
G127C	2.48741
L28P	2.48562
E132W	2.47383
L43V	2.47293
E109P	2.46999
L159I	2.46683
R119G	2.46244
V111A	2.46101
L148T	2.45755
M68V	2.45737
E132Y	2.45723
V111N	2.45324
L144C	2.44297
W39N	2.4411
T42H	2.43759
L30Q	2.43067
G113P	2.43035
V116P	2.42873
V47M	2.42781
W39H	2.42715
L155V	2.42579
L133F	2.42004
K146P	2.41412
L78V	2.41246
T67G	2.41117
L43T	2.40592
F33L	2.39836
V122N	2.39559
R150P	2.39418
Y36T	2.39311
W39V	2.38887
L52E	2.38476
L52T	2.37823
W39A	2.36878
E132C	2.35996
M125G	2.35981
M68Y	2.35852
Q48W	2.35753
L133E	2.35196
R119E	2.35169
R103I	2.34987
L78R	2.34971
E132S	2.34637
W34N	2.34249
R119C	2.33927
L43K	2.33895
Q55P	2.32187
A152L	2.32051
L63V	2.31409
V122H	2.30782
A152D	2.30427
V56C	2.29612
M68Q	2.2902
L144W	2.27747
E59T	2.27027
Y162R	2.26956
E132A	2.26164
A124P	2.24949
E132V	2.24761
L126I	2.24667
V56A	2.24092
W34Q	2.23899
L43C	2.23036
T42G	2.21939
L133Q	2.21581
W39E	2.21432
V47L	2.21336
M64V	2.21275
S44E	2.21062
L78I	2.20733
D107W	2.2039
M68T	2.20388
L63C	2.19604
M68N	2.18575
L52S	2.18574
V122E	2.17816
L78K	2.1739
F33W	2.16734
R147D	2.16306
V56T	2.16159
V122T	2.16128
M125D	2.15473
M68H	2.15432
W34R	2.15199
R119V	2.14645
E132K	2.14287
R158G	2.13074
V122Y	2.1299
Q41R	2.12909
Y74H	2.12863
V47C	2.12716
L144Q	2.12377
T42D	2.12287
R119T	2.11161
L43F	2.10847
T42Y	2.106
L71V	2.10592
S44H	2.10313
R119N	2.1007
E132N	2.09635
T42F	2.09081
S53V	2.08366
E59G	2.08274
M64C	2.08168
L52I	2.06879
V111T	2.06477
E77P	2.06402
W39Q	2.05683
L43I	2.05414
S53I	2.04927
V47A	2.04683
R158D	2.04154
R134W	2.04039
M64Q	2.03615
S139P	2.03383
A73P	2.02979
Y74I	2.02885
V56M	2.02369
M108L	2.01755
L93G	2.01354
L141I	2.01323
K75D	2.01243
M68R	2.00552
W34H	2.00491
W39Y	1.98474
L63Q	1.98312
S44C	1.98282
K143P	1.97904
V122F	1.97569
M68K	1.95564
A100W	1.95436
Y74K	1.95354
Q41H	1.95304
L144K	1.94992
E132F	1.94565
L133K	1.93718
T42V	1.93542
T57G	1.93029
L52C	1.92938
M64W	1.92457
L60I	1.92353
R147T	1.91941
R103E	1.90717
A100G	1.8912
L93N	1.8823
R119H	1.87205
L43Q	1.86949
E132Q	1.86641
S44K	1.8632
M125I	1.85464
L63N	1.85389
E96V	1.85011
E45H	1.84569
S53P	1.84491
T42E	1.84452
L52N	1.84239
Y74Q	1.83137
Y162W	1.83128
A152G	1.82622
D151P	1.82438
A152F	1.82352
M125A	1.81822
V122Q	1.79904
R134G	1.79786
R119W	1.79553
G120P	1.79306
L133I	1.77844
T42W	1.7783
S44R	1.76334
L63A	1.76087
A29W	1.76076
L43N	1.75969
L97V	1.74786
L149G	1.74646
S44Q	1.74393
R119S	1.74101
H140P	1.7405
L133V	1.73775
E132I	1.73745
R134E	1.73319
R119Q	1.72857
R134F	1.72214
C112F	1.71914
V40T	1.71784
L93S	1.70578
Q101D	1.70376
E45S	1.70258
L93C	1.70065
T130P	1.70058
R32G	1.69811
C112D	1.69075
Q48Y	1.68944
L144T	1.68905
C112P	1.68415
A100N	1.68337
E45G	1.65709
A152W	1.65512
E70P	1.6536
V122W	1.64805
M64A	1.63589
E131S	1.62701
W34I	1.61998
E131G	1.61419
W34K	1.61272
M64T	1.60951
L149V	1.60554
L93Y	1.60459
E45C	1.60432
R147G	1.59521
V47T	1.59119
R136P	1.58681
S53Q	1.58366
L52K	1.58094
L149S	1.58019
E132L	1.57904
E131C	1.57482
M125T	1.57309
L52Y	1.57247
K75G	1.56202
E45V	1.56126
W26Y	1.55905
R61G	1.55782
E45R	1.5578
A100M	1.55729
L104I	1.55257
W39I	1.54858
Q41N	1.54652
R103T	1.54271
A100L	1.54138
L52R	1.53943
E45T	1.53833
E59C	1.53209
T42I	1.53038
M125E	1.52794
S53L	1.52762
L52W	1.52096
L104V	1.51546
W39K	1.51485
V47I	1.50919
K69C	1.50641
E131T	1.50262
W26F	1.50154
Y162Q	1.49744
S44Y	1.49605
L37V	1.49211
Q101G	1.49136
A160T	1.48707
V122A	1.48701
R119A	1.48087
R114G	1.48052
T42N	1.47975
T42A	1.47702
C112Y	1.4717
R119F	1.47163
T67S	1.47058
A152K	1.47035
E45N	1.47021
S129W	1.46286
S53A	1.46255
L37I	1.45957
Q24V	1.45255
R119Y	1.44796
Y118L	1.44746
L43H	1.43676
S53E	1.4326
A152E	1.43097
Q41C	1.42937
L52Q	1.42933
L63I	1.42628
E70V	1.42553
R103C	1.41481
E45I	1.41398
Q41T	1.40847
R32C	1.40815
L144V	1.40153
Q41K	1.3997
T130A	1.39815
S129C	1.39709
S44V	1.38613
W39L	1.3836
A29G	1.38087
M68I	1.38005
K69D	1.37531
L93T	1.37487
A100R	1.37342
L93D	1.36355
E96G	1.35639
L97I	1.35136
S44L	1.35101
W39R	1.34083
K69T	1.33609
R158S	1.33511
Q48R	1.33387
W39F	1.3332
L149C	1.33227
S44F	1.32755
M64R	1.32302
E59S	1.3227
E79W	1.32246
Q46G	1.32218
A124T	1.32072
D154G	1.32069
R32D	1.31629
L52H	1.31085
L93A	1.3098
R103G	1.30621
M64I	1.30194
E45K	1.30083
R119L	1.30011
S53M	1.29368
E131H	1.2911
E131V	1.28811
L149D	1.28605
L115F	1.28516
M125S	1.28515
A29E	1.27983
K75H	1.27914
K157G	1.27889
Q41I	1.27469
T130Y	1.27245
Y36L	1.27153
L93H	1.26265
Q48G	1.25143
A152Q	1.2503
C112G	1.24758
A160V	1.24715
C112W	1.24272
Q128V	1.24133
K69S	1.24059
E96R	1.23933
R147C	1.23447
E45A	1.23402
A138Y	1.23323
E121G	1.23277
Q156D	1.23139
S44M	1.23123
R145G	1.22951
R61D	1.22917
Q163S	1.22839
L149N	1.22693
E45W	1.22676
Q48C	1.22658
Q41Y	1.22551
A138F	1.22317
T57S	1.2219
L28V	1.21884
S44A	1.21582
T57F	1.20644
Y162K	1.2006
L63H	1.18669
L155M	1.18375
A124V	1.18182
E45M	1.18148
Q55D	1.17758
T130G	1.17614
L141F	1.17171
L93R	1.17028
E27T	1.16948
E96T	1.1645
Y74L	1.16059
S53F	1.15939
R32V	1.15099
Q156G	1.14859
T57Y	1.14207
E79C	1.14192
A124D	1.13628
R103S	1.13006
E132P	1.12609
M64K	1.12531
R119K	1.12445
R103M	1.12334
Y36M	1.12229
Q46S	1.12084
T130S	1.12084
K69G	1.11708
E50T	1.11512
L115I	1.11215
E70D	1.11137
E45L	1.1073
L93V	1.10719
T67H	1.10545
K157T	1.0989
Q163T	1.09861
E79Y	1.09783
Q41D	1.09723
L37Y	1.09116
V122C	1.08293
E79F	1.08001
Q46H	1.07905
S129H	1.07688
R147E	1.07669
E131I	1.07437
S53W	1.07392
K69V	1.07298
S53K	1.06939
T130R	1.06914
R134S	1.06683
L126V	1.0644
E80P	1.06397
R61V	1.06357
R134C	1.06271
Q48T	1.06251
E79T	1.0598
S44I	1.05917
Q123D	1.05905
T57R	1.05715
Q24I	1.05682
Q58G	1.0531
A138G	1.05297
R158C	1.05019
Q81D	1.04677
Q41S	1.04557
D107F	1.04466
S129Y	1.04398
R32T	1.04195
Y162I	1.04114
A100Q	1.03951
Q128T	1.03941
Q55G	1.02885
A152R	1.02463
T42L	1.02361
K75N	1.02212
Q48N	1.02072
E59N	1.01917
T42M	1.01841
E59W	1.01805
E66G	1.018
S129L	1.01787
T42C	1.01487
L149H	1.01474
E70G	1.01349
T130C	1.01158
E45F	1.00974
E96C	1.00685
M64F	1.0044
R150D	1.00317
K143G	1.00285
R114N	1.00175
L144Y	1.00172
Q128I	1.00025
T42Q	0.990307
F33M	0.990243
Q55S	0.989429
H140D	0.988347
E45Q	0.987488
M64Y	0.987135
A73G	0.986325
M64L	0.986251
E59R	0.982525
T42K	0.981574
R158E	0.980713
E79V	0.979804
V122K	0.973363
R145D	0.971617
R150G	0.971182
K157D	0.968013
E70I	0.964949
R114E	0.962898
R142T	0.960749
Y162V	0.9582
M68F	0.956231
S54V	0.950058
L52F	0.94882
A100K	0.945366
Q156T	0.942845
Q117T	0.942106
V122R	0.941283
S53C	0.941135
S129G	0.939355
R32E	0.937714
Q55Y	0.93347
Q117G	0.9305
D154N	0.929873
R61C	0.929538
Q46N	0.928606
Q123G	0.925095
S94G	0.923365
R150H	0.923236
A73D	0.92204
R103L	0.92044
E27G	0.918833
G105D	0.91565
Q55C	0.915581
Q58V	0.909214
Q55V	0.907943
R32S	0.904156
T130K	0.902394
Q55F	0.8973
T42R	0.894256
L30F	0.893617
E131A	0.891408
L93P	0.891091
K69E	0.890984
Q81E	0.890029
L63K	0.889637
K69H	0.888725
L78M	0.887051
L51M	0.883499
S129M	0.882301
Q163C	0.882109
Q58C	0.880121
Q98H	0.879799
E96H	0.877767
T57K	0.876309
L93Q	0.873743
L133P	0.867362
A160I	0.866315
Q98V	0.865372
Q48K	0.864312
M125W	0.864215
E79H	0.863014
S94H	0.85642
Q156N	0.855597
K157V	0.85457
R134T	0.853812
Q24H	0.852472
E49C	0.852376
K72C	0.852348
E50P	0.849787
Q24T	0.847725
E49S	0.846845
R103W	0.84659
E109G	0.845073
E79N	0.843943
T130H	0.84317
H140G	0.842704
Q46C	0.841305
A102V	0.840911
E96A	0.837008
Q24A	0.836598
R119M	0.834359
K143C	0.833735
Q98I	0.832988
S44W	0.829369
R150N	0.825127
R150W	0.821258
R32N	0.820689
R38G	0.819454
Q24N	0.818741
E131R	0.817755
A160G	0.814129
R142V	0.813178
K157C	0.810792
E59Q	0.81058
E131K	0.806622
S129Q	0.806458
L28C	0.806068
L149I	0.803377
E49N	0.785915
Q163V	0.783809
Q55E	0.782155
R147V	0.780868
Q46Y	0.779108
Q41E	0.776121
Q55W	0.77605
E79D	0.774213
Q98G	0.772654
W39M	0.768425
E79G	0.767992
Q156H	0.766655
Q58H	0.764948
S53H	0.763956
Q55I	0.763648
Q46W	0.761769
H140N	0.760495
A100S	0.759289
L93K	0.758017
Q46D	0.757567
V161C	0.756884
Y162M	0.756076
K95V	0.753801
K146G	0.752342
A124I	0.7516
A106G	0.749562
A62D	0.746779
S54C	0.746541
A62G	0.746232
T130E	0.746182
E131L	0.74587
K72D	0.744658
A106D	0.743286
L63R	0.739119
R147A	0.738907
E132M	0.738826
Q156E	0.738159
A152S	0.737967
K72G	0.728417
A62H	0.723577
E66S	0.723268
R32A	0.72313
K72T	0.722882
R136G	0.721111
Q48S	0.719492
A102G	0.719266
Q81G	0.718248
A106C	0.718068
A100V	0.713614
Y118M	0.712186
E49G	0.711347
Q41W	0.710983
E96I	0.709156
L137M	0.709059
A100F	0.706855
Q55T	0.704417
E131N	0.701486
Q123C	0.701181
E59A	0.699494
Q46R	0.698545
E27H	0.696578
R103Y	0.695364
R134Q	0.690792
L63W	0.690485
E109H	0.686428
Q41G	0.685948
A102C	0.684006
S129I	0.681607
E27N	0.676158
R103Q	0.672931
E96S	0.670213
E45Y	0.670017
E132D	0.669997
A62C	0.668449
E27D	0.666721
E109D	0.666169
R158T	0.665163
Q24D	0.665151
A29S	0.664321
Q117C	0.663971
S54A	0.663
Q81A	0.660135
K69N	0.658262
R114Y	0.657117
C112H	0.655723
E77D	0.653314
Q46V	0.65305
E96K	0.651707
T130Q	0.649805
Q41V	0.649457
R158A	0.649345
K75R	0.648273
L149E	0.648001
R103H	0.64754
S54H	0.646617
R136T	0.645411
T42S	0.645377
E131Y	0.645001
Q55H	0.644383
R142G	0.643271
R38H	0.640985
S53R	0.63942
L149A	0.636231
E79S	0.630127
R145E	0.629793
R32W	0.628335
R136C	0.627923
D110G	0.624177
K157E	0.62355
Q81V	0.622435
Q46F	0.615557
D107P	0.615047
E121D	0.614065
K146T	0.612373
R38N	0.612365
A29Y	0.611928
K143H	0.60986
E80V	0.608549
V116G	0.607975
S94N	0.606762
K143N	0.606181
E109C	0.604223
R150Y	0.602191
A62N	0.60088
C112E	0.594614
D154Y	0.593795
T57A	0.593356
A138T	0.593241
D107Y	0.591003
A99G	0.590691
T57W	0.587369
E66D	0.585558
E131F	0.585009
K95G	0.58311
K143D	0.582817
Q101N	0.579496
R103F	0.57949
S94R	0.578707
Q48H	0.578523
R150C	0.577945
L71I	0.577693
Q156S	0.575762
L28H	0.573085
Q81S	0.571003
S129N	0.567181
H140W	0.565096
H140R	0.564197
T57C	0.561382
E50V	0.561251
Q117S	0.559646
R147Q	0.558628
E79A	0.556384
K146C	0.55414
Y74W	0.552652
E96D	0.552331
A99V	0.551892
Q46A	0.549815
A124E	0.54521
V135C	0.543533
M125Q	0.543242
A160N	0.540592
K143V	0.539977
Q163A	0.538274
Q163G	0.537397
Q48V	0.535176
C112Q	0.534524
R25C	0.534188
T57N	0.531782
K146H	0.531228
R158N	0.527381
L63Y	0.526798
Q48A	0.524994
Q46T	0.524944
K72V	0.522977
E70S	0.521617
K69W	0.521144
Q81T	0.518805
K95H	0.518354
R25H	0.517656
S94C	0.51552
R103A	0.514374
Q58I	0.513983
K95T	0.513675
E59K	0.513452
A106V	0.511411
E45D	0.51043
R147H	0.509697
R61S	0.509578
A29Q	0.508448
R32H	0.508046
S129V	0.504709
L148M	0.501871
R150F	0.501684
R136V	0.500734
M68L	0.499928
A100T	0.497933
A100I	0.497276
Q81C	0.495579
L149F	0.49493
R136H	0.48739
K75W	0.48545
D154C	0.484703
E77G	0.482356
A29C	0.481952
T130W	0.481653
E49H	0.476587
K157S	0.475838
R150V	0.475596
L28G	0.475022
R61E	0.474583
E27C	0.467522
A138R	0.466136
E131P	0.465407
L149R	0.464851
A138N	0.464147
Q101T	0.463214
Q101H	0.462513
A99H	0.462304
E45P	0.462235
D154S	0.459836
R103K	0.45875
E66C	0.458521
A160D	0.45803
Q58A	0.45715
L28N	0.456246
S53Y	0.451666
D65G	0.451113
K157A	0.450492
A100C	0.447516
K75A	0.445953
D35G	0.44514
M125C	0.441923
A138C	0.44176
Q117V	0.440933
M125K	0.439926
K69Y	0.439677
S129F	0.439027
R114D	0.437047
R142H	0.435307
E131M	0.434532
E59H	0.433508
Q98C	0.432483
D35C	0.432049
R147N	0.430573
Q24Y	0.429393
A102T	0.428411
K69R	0.428067
S54T	0.425713
R32Y	0.424122
Q46I	0.423783
R147Y	0.423251
A73C	0.422089
S53N	0.421905
Q156C	0.421041
Q163I	0.418863
L28Y	0.416207
Q55N	0.415626
S54R	0.415337
L28R	0.414373
Q163H	0.413352
E96Y	0.413197
D153G	0.411998
K157N	0.411563
V116C	0.409762
E27R	0.406503
Q58R	0.404057
A102D	0.403449
A99N	0.402714
H140K	0.396258
F33Y	0.395963
A138S	0.393698
A152C	0.393573
R25W	0.390379
K72E	0.390317
E49V	0.389754
S54Q	0.38708
R32Q	0.385657
Q46L	0.384794
V111K	0.38086
K157H	0.380553
E66T	0.378653
E131D	0.378325
V116S	0.376802
S54P	0.375973
K146V	0.375872
V122I	0.375319
K75E	0.374812
Q24K	0.374595
K146D	0.373398
E49D	0.370845
E109N	0.369665
Q81N	0.367602
E79M	0.367485
D154F	0.366912
L149Q	0.366848
E96F	0.365578
K95N	0.365532
Q24C	0.363568
E109Y	0.363253
Q58S	0.360395
K69M	0.359741
R38C	0.357999
V135S	0.357834
R158Q	0.357147
R134A	0.355054
R103N	0.354087
L149K	0.352188
E70H	0.351602
R142C	0.348213
A160H	0.348004
K69A	0.347621
L144F	0.345752
R142N	0.344225
A99I	0.343802
L144I	0.342957
A102H	0.342569
Q24R	0.341483
E121H	0.340901
K95C	0.340782
L28F	0.340361
K72H	0.338922
K157I	0.338665
E49T	0.338292
S129R	0.3377
R61Q	0.337513
K69I	0.337481
Q128H	0.335114
E109F	0.334592
Q117D	0.334545
Q58D	0.33376
E121S	0.333363
V122M	0.330997
L93E	0.323566
L28W	0.322571
S54K	0.320986
Q98D	0.320881
A106E	0.320065
E50I	0.316381
H140E	0.314485
L71M	0.312133
E59Y	0.309894
E79K	0.309804
S129T	0.308283
S139G	0.308224
V161D	0.307128
V161A	0.307054
A29N	0.30635
Q58T	0.305502
Q156A	0.304192
Q117H	0.304159
L149W	0.302867
R147W	0.302314
A73E	0.302101
R158H	0.299914
R25K	0.298546
R61A	0.298119
E79L	0.295856
R61T	0.294033
A160C	0.292684
R32K	0.291928
Q123V	0.289534
K69L	0.28862
K95Q	0.288248
D154T	0.288128
L28I	0.287716
K95I	0.287137
K95R	0.283284
C112K	0.282219
E80I	0.282138
R158W	0.281592
Q123E	0.281477
E50D	0.280826
A138V	0.279987
A106T	0.279496
S94V	0.278769
S129A	0.277894
D110V	0.274438
K69F	0.273929
R136D	0.273366
R25Q	0.27287
R32I	0.271585
Q123A	0.270806
T67A	0.266924
V135G	0.266495
R114S	0.266366
R150E	0.265689
V161T	0.263662
K143E	0.262256
Q46M	0.261851
L63F	0.259552
Q101E	0.258669
K157R	0.258504
S54I	0.257993
Q55K	0.256953
G31V	0.256771
L126T	0.25649
T67C	0.255023
T130V	0.252086
Q98R	0.251684
R150A	0.25046
E96M	0.250336
K146N	0.250283
E131W	0.249937
V47P	0.24811
R136A	0.24626
E49R	0.245925
S76C	0.244715
D154A	0.244266
S44N	0.239712
H140C	0.237933
R145V	0.236127
Q46K	0.235135
D35V	0.234875
S44D	0.234087
R114H	0.232316
A29R	0.232133
A124C	0.231995
K157Y	0.231626
S129P	0.230385
G31T	0.2275
A100Y	0.226906
Q55R	0.226106
M125N	0.22583
R25L	0.225262
D65C	0.224747
A29H	0.224038
L115M	0.223645
R150S	0.223192
E109V	0.222329
Q98S	0.222098
R32F	0.220188
S94A	0.219061
K69Q	0.218251
R150Q	0.216242
S76D	0.215491
E79R	0.214039
A164V	0.213006
S76G	0.208851
S129E	0.205048
E121V	0.200724
A73V	0.200172
A124G	0.200026
Q123S	0.198237
Q123N	0.190704
K95Y	0.188548
A62T	0.187761
Q123T	0.187027
V135T	0.186056
L52M	0.182586
A62V	0.181788
S44G	0.181693
K72A	0.179333
K75Q	0.178931
L71W	0.178799
H140T	0.177089
L104M	0.176814
Q58W	0.174885
E49A	0.174378
R147S	0.173097
A164D	0.170537
A106S	0.170458
D154W	0.17013
E27S	0.169373
R136Q	0.167712
R61N	0.166448
L30W	0.166368
A160W	0.165524
K143A	0.163396
E96Q	0.163345
Q41A	0.161031
A62E	0.159695
E96N	0.156225
S94I	0.155453
R142I	0.154163
L93I	0.152689
K72N	0.146669
G113T	0.143847
S129K	0.143845
K95W	0.142959
K143R	0.142483
E59F	0.141769
R61I	0.141337
E80D	0.140587
L28D	0.139757
S53D	0.139252
K95F	0.137381
L97M	0.1363
A73N	0.135953
Q156R	0.135916
R147F	0.135764
Q163N	0.134545
Q98K	0.133839
E66H	0.13313
Q98F	0.132242
R150T	0.128229
A124W	0.127477
V161G	0.127168
K72I	0.127149
S54M	0.126975
R38V	0.126096
S139C	0.122756
A102I	0.121674
L149Y	0.118799
E109W	0.118464
Y162F	0.116871
W34F	0.116604
R38T	0.114363
K146R	0.114314
A73S	0.114252
L28K	0.113397
E96W	0.111951
W34L	0.111429
Q117A	0.109003
V161S	0.107298
A99D	0.10535
K143T	0.104031
T130M	0.101997
Q58F	0.0957035
E59D	0.0942931
Q55M	0.0935364
V161N	0.0929391
A152V	0.0913255
S94W	0.091274
C112N	0.090976
Q58Y	0.090823
K143S	0.0905158
S54L	0.0905113
Q98N	0.0863597
L28S	0.0848877
Q128G	0.0806881
E131Q	0.0749044
Q55L	0.0744642
S76V	0.0733113
S54W	0.0724775
E49K	0.0708897
K146S	0.0707708
E79I	0.0694749
K95M	0.0694142
K157W	0.0684322
A164H	0.0666026
V116W	0.0644991
H140S	0.0608592
E109A	0.0607137
S54G	0.058466
Q24W	0.0581288
A73Y	0.0575344
D154K	0.0557349
Q98A	0.0556208
Q81L	0.0504521
K95D	0.0498635
K157F	0.0496029
G23Y	0.0494874
R38A	0.0490859
R136N	0.0482543
Q24E	0.0480578
E109T	0.0473624
Q163D	0.0445775
R136S	0.0417013
A124Y	0.0410672
R38D	0.0405567
K157Q	0.0400636
R32L	0.0387502
E77V	0.0378354
G31C	0.0373554
D154H	0.0370573
E70T	0.0341309
V122L	0.032582
S76T	0.0325125
R147I	0.0300004
A124Q	0.0279918
D65T	0.0277909
E49Q	0.026678
Q81I	0.0226408
A102N	0.022237
A73F	0.0211581
E109Q	0.0203072
Q98Y	0.0189939
Q117N	0.0171694
K157L	0.0159723
L60M	0.0155586
R38S	0.0143187
A99T	0.0137093
K75S	0.013618
A106Q	0.0132163
E109S	0.0117251
T130F	0.0099368
R38Y	0.00956587
V135R	0.00782582
A124N	0.00649729
K95S	0.0050282
V135H	0.00435278
T57V	0.00373141
E66A	0.00217195
A102E	0.00132687
K143I	0.000444497
L63M	-0.00161985
R145T	-0.0017695
K72L	-0.00289871
Q156Y	-0.00296449
A73H	-0.00323602
V116R	-0.00386921
R114T	-0.00438662
Q128S	-0.00455408
T67I	-0.00786543
V135N	-0.00799199
D154Q	-0.0106764
K72S	-0.0124411
E121R	-0.0127027
E121A	-0.0147681
D107H	-0.0152478
E49L	-0.0164059
Q55A	-0.0170842
R147K	-0.020487
A164I	-0.021689
R145S	-0.0265338
E49W	-0.0286708
D65V	-0.0305144
E79Q	-0.0328187
R136K	-0.0331871
R150K	-0.0333288
G23P	-0.0336237
Q101S	-0.0339213
Q24S	-0.0344694
K95L	-0.0345782
R92V	-0.0348526
A124L	-0.0349083
D35H	-0.0361343
Q117Y	-0.0382207
Q58L	-0.0387197
T57E	-0.0396358
K143Q	-0.0400694
K157M	-0.0402432
Q128W	-0.0405645
R142D	-0.0411757
Q117W	-0.0415517
S94K	-0.0417185
R38L	-0.0421004
L28M	-0.0431089
G31S	-0.0432503
Q48D	-0.0442722
K143Y	-0.0447386
A164E	-0.0454598
A160E	-0.0472469
V116Y	-0.0475762
Q81H	-0.0491635
Q117F	-0.0498627
K72Q	-0.056273
E27W	-0.0586566
A138E	-0.0599054
L28Q	-0.0609395
A106N	-0.061049
H140Q	-0.0615143
R136Y	-0.0622201
R136E	-0.0628736
A124F	-0.0629969
E49M	-0.0632727
L28T	-0.0638876
Y36F	-0.0663029
E49I	-0.0668604
A73T	-0.0686461
Q163K	-0.0687178
D110T	-0.0692541
E59M	-0.0697179
S94D	-0.0701426
R92P	-0.0722056
S94T	-0.0724458
Q101C	-0.0726668
Q163L	-0.0760595
A62Q	-0.0778556
R38F	-0.0789807
G23D	-0.079278
R158K	-0.0795411
Q128C	-0.0798123
A102L	-0.0823443
A102S	-0.0839026
A102Y	-0.0846962
R25V	-0.0849518
Q24F	-0.0851705
Q128N	-0.085784
Q117I	-0.0864852
V116F	-0.0891004
Q163Y	-0.0918174
A99Y	-0.0935209
L126E	-0.0936041
A99R	-0.0940481
K72Y	-0.0950385
G23F	-0.0972923
Y162L	-0.0975252
L126M	-0.0990794
D153C	-0.100233
A160Y	-0.10067
A62S	-0.103434
A160F	-0.106452
A29K	-0.106809
R92K	-0.107145
M125Y	-0.107218
Q98E	-0.108626
T57D	-0.108799
Q58M	-0.110704
G23A	-0.111128
M125L	-0.111208
E66V	-0.114257
E70Q	-0.114857
R32M	-0.116407
A62R	-0.116507
A106Y	-0.117446
E66N	-0.118126
A106H	-0.120354
C112S	-0.120738
A160R	-0.120902
L141M	-0.121825
A99C	-0.122232
C112A	-0.122442
R25D	-0.122964
Q41M	-0.125076
S53T	-0.127047
G113C	-0.128093
Q123H	-0.12847
S94L	-0.131602
A124K	-0.131694
Q41F	-0.133216
E59L	-0.135316
R136L	-0.135597
D110C	-0.136151
R92I	-0.136321
D154V	-0.136321
K95A	-0.136941
Q98L	-0.136982
A164P	-0.13813
S94M	-0.138704
L126A	-0.139142
A106I	-0.140135
R38Q	-0.140739
L28A	-0.142214
E77T	-0.14226
R114A	-0.144181
H140A	-0.148218
S53G	-0.148261
E27K	-0.150634
E70C	-0.150943
R38W	-0.152118
G23C	-0.153883
E27V	-0.154089
Q163W	-0.156286
R25I	-0.159142
L126D	-0.159753
G105N	-0.161994
A160L	-0.162704
E49Y	-0.165249
R25M	-0.165523
K146E	-0.166819
Q117R	-0.169115
K146A	-0.169318
E27A	-0.171803
E121C	-0.171984
A102F	-0.172128
E50S	-0.173084
E27Y	-0.173426
L126W	-0.174228
E70K	-0.176134
K72F	-0.177208
V135Y	-0.177806
K146F	-0.177936
Q101R	-0.180014
R92A	-0.181437
Q98W	-0.18271
R25F	-0.182786
Q156V	-0.18358
E121N	-0.184213
V161H	-0.184511
A106F	-0.18532
Q58K	-0.18561
S76E	-0.18668
A29F	-0.187113
D154E	-0.188462
A102Q	-0.189032
E121T	-0.189928
Q48M	-0.190744
E50G	-0.191492
L37M	-0.191561
D35S	-0.191885
R92C	-0.192789
G23V	-0.193896
R38E	-0.194008
V116A	-0.194094
A160M	-0.1956
Q81M	-0.200181
R134D	-0.200591
A124M	-0.200808
A99S	-0.200851
Q128R	-0.201456
A164G	-0.203622
A164L	-0.203735
A106L	-0.204559
G113V	-0.204899
Y74M	-0.20497
Q117E	-0.207222
K72W	-0.210085
K72R	-0.210224
A164T	-0.210363
D35I	-0.211543
Q163E	-0.211618
R38K	-0.213194
S94F	-0.213774
D110I	-0.215447
Q58E	-0.219385
A106K	-0.219587
R92L	-0.219913
V56I	-0.220038
A102W	-0.220434
R114Q	-0.220775
K72M	-0.223446
G23H	-0.223878
A99W	-0.2244
S139V	-0.22698
Q81K	-0.228253
L30M	-0.230586
A73W	-0.231503
A29V	-0.231744
R147L	-0.233202
R92H	-0.233305
S94E	-0.234536
A62F	-0.236196
Q128F	-0.236626
K146Q	-0.236927
R61H	-0.23706
S94Y	-0.238153
G23N	-0.238282
R61W	-0.241025
R136F	-0.241887
G31D	-0.242089
Q117K	-0.243347
S94Q	-0.244462
E49F	-0.245066
R114I	-0.246254
K143L	-0.247116
A138K	-0.249436
L43M	-0.250726
A160S	-0.250821
A29T	-0.251037
V116K	-0.251112
D35Y	-0.251221
E27I	-0.252424
W34M	-0.252464
R136I	-0.25351
A164W	-0.254084
R142S	-0.257137
R145A	-0.257457
A99F	-0.258265
Q81W	-0.258885
D35F	-0.261225
G113D	-0.262187
R150M	-0.262908
Q156K	-0.263663
A124S	-0.264578
R142K	-0.265318
E77C	-0.26573
T57I	-0.266316
V135K	-0.268686
D151G	-0.269012
A73Q	-0.269327
Q128L	-0.269649
T57L	-0.270576
A124H	-0.273398
L159M	-0.276899
R134M	-0.280323
R114V	-0.280762
L126Y	-0.28242
Q117M	-0.283586
Q81Y	-0.284243
M125H	-0.28522
R142A	-0.286346
A99Q	-0.286897
R150I	-0.287336
Q117L	-0.287491
E80G	-0.288128
Q163M	-0.288685
Q128A	-0.289515
E77A	-0.293412
L93W	-0.294807
E70R	-0.294984
R136W	-0.29524
G23I	-0.296934
E66Q	-0.299257
[truncated: 509 more rows]
