# Supplementary material for: Structural Analysis of Missense Mutations on the Stability of APOE3 and APOE4
Source: Genes (Basel). 2025 Dec 16;16(12):1509. doi: 10.3390/genes16121509 (PMC12732417; doi:10.3390/genes16121509)
Supplement: Supplementary file 1 [file genes-16-01509-s001.zip › Supplementary_Table_S2_APOE4(1GS9).xlsx]

## Sheet: Sheet1
Mutation	Change in Folding Energy (ΔΔG)
G165W	25.0783
G165Y	24.3259
G165F	24.1949
L148W	21.2763
L155W	17.934
V56W	16.2392
M108W	16.2236
L104W	14.0927
L71W	13.6221
V47F	13.4851
M108Y	12.555
V56R	12.2668
L104Y	12.2587
L155R	12.254
L159W	11.2896
L51W	11.066
Y162P	10.863
M64P	10.8063
L51Y	10.7897
L148R	10.6235
V47R	10.4381
V40W	10.3473
L43P	10.1403
G165R	10.0624
L71Y	10.0088
V56H	9.86108
V111W	9.8404
V40R	9.82932
M125P	9.82011
G165K	9.79764
L137Y	9.65858
G165Q	9.56177
L148Y	9.41659
M108F	9.37327
L78Y	9.31896
L115R	9.18364
V56K	9.17954
G165D	9.01181
A152Y	8.99513
T67R	8.90984
V56Y	8.84995
L155F	8.82616
L155P	8.80119
L141W	8.75382
V56F	8.65733
G165I	8.61904
V47H	8.43372
L97P	8.3886
L71F	8.33777
L149P	8.26971
L71P	8.21934
Y118P	8.15419
L60P	8.13362
L30P	8.00228
V56P	7.97164
L137W	7.90985
L60Y	7.87336
L141P	7.85909
M108P	7.82437
G165M	7.79514
L137P	7.76267
L97R	7.7515
M108H	7.73979
V40P	7.60749
G165H	7.532
L155Y	7.50765
Y36P	7.4356
L71R	7.37471
V56E	7.23459
L141R	7.23003
T67W	7.19308
V40Y	7.17735
L104D	7.11007
L148D	7.10501
L159P	7.08694
W26G	7.00758
L43Y	6.99641
L155D	6.98625
G23P	6.96993
M108D	6.92463
M108R	6.91993
L97Y	6.89455
W34P	6.8363
G165T	6.8323
L148P	6.77918
F33D	6.77614
T57W	6.77466
W26D	6.75668
L148F	6.70754
W26E	6.64624
V111R	6.63892
L148K	6.63316
G165E	6.61174
L115P	6.54803
L155E	6.50338
L104P	6.47796
L37P	6.44502
L137K	6.38481
F33G	6.37144
A138P	6.32122
L115W	6.2747
F33E	6.24444
L115G	6.24286
L155G	6.22526
L126P	6.2192
Y74P	6.20883
V47W	6.2055
Y118G	6.17127
F33P	6.16111
W26N	6.12376
F33S	6.08719
V47E	6.07189
M68P	6.06641
V111P	5.93871
W26T	5.92825
W26S	5.92237
L159D	5.91782
L104E	5.91674
M108G	5.90379
L60G	5.89395
L60W	5.8908
L51H	5.87872
V47Y	5.86436
L60R	5.83598
L137G	5.81939
V40H	5.81885
G105P	5.81379
L97D	5.78926
L51P	5.76489
L104F	5.7395
L52P	5.72074
A152F	5.71856
L63P	5.7071
G127P	5.6887
G165V	5.6715
L141G	5.61434
L97G	5.5929
L104G	5.58431
L137H	5.57854
T57Y	5.57605
T57F	5.55551
V47D	5.5262
L115S	5.51729
L141Y	5.50245
V47K	5.44618
L115D	5.43908
V47Q	5.43247
L159R	5.42893
M108E	5.39568
F33N	5.3768
V40K	5.3661
W26Q	5.36197
L141D	5.35695
R90P	5.35099
M108S	5.34919
L104R	5.33378
V40D	5.32374
W26R	5.29384
G165N	5.26629
L148G	5.25518
Q156P	5.25246
S94P	5.24362
L159E	5.23047
W26H	5.2272
W26A	5.22434
L71G	5.21967
Y36D	5.17433
L104K	5.14469
V40G	5.12972
L159G	5.11869
E27P	5.08866
T42P	5.06258
Y36G	5.05833
L60D	5.04549
M108N	5.02546
G127T	4.98762
W26C	4.98647
L155N	4.98481
Q48P	4.97701
G127V	4.97113
L51R	4.96703
L37G	4.95939
G127I	4.95848
V47M	4.95285
L155S	4.94987
L97F	4.93829
L51D	4.93119
L71E	4.92938
L30Y	4.929
M64D	4.90639
L144P	4.88145
L97E	4.87767
L30G	4.86498
Q128P	4.84997
L155K	4.82729
Y118S	4.81151
F33T	4.80468
F33Q	4.78839
R134P	4.77461
L78D	4.7745
Y118E	4.7738
G165L	4.76965
L115K	4.76859
L97W	4.75947
L137S	4.7593
G165S	4.74443
L141E	4.73709
W26K	4.72754
V56Q	4.71583
Y118T	4.71481
L137N	4.71213
Y118R	4.71121
T67P	4.71089
L51G	4.71028
L115T	4.70104
V56N	4.70079
L71D	4.70015
L37D	4.68894
F33A	4.68836
L60S	4.67711
M108V	4.6713
L115E	4.65889
L148E	4.65831
L60E	4.65211
Y162G	4.63618
L148N	4.60447
A152W	4.6034
L78P	4.60017
L97S	4.5785
R61P	4.57412
Q101W	4.56316
L137R	4.56146
V56D	4.55699
L71N	4.55676
T67H	4.55566
Y118D	4.55201
L51F	4.54187
Y118C	4.54118
L148S	4.51921
L137F	4.51767
G165C	4.51621
L71H	4.49628
L97N	4.49305
L155Q	4.48062
L141A	4.4743
L78F	4.4495
L30D	4.43284
Y118A	4.42601
Y118K	4.42243
L51K	4.41828
L104S	4.40118
Y118N	4.39111
Y74D	4.33906
E87P	4.32549
Y162R	4.32239
A100P	4.32149
A152P	4.29086
L137I	4.28817
F33C	4.28069
S44P	4.27514
K72P	4.26887
M64S	4.26429
V40E	4.26369
V122P	4.25264
W34D	4.2195
L141S	4.21089
G127L	4.20085
L155A	4.19255
L97H	4.18952
L133H	4.18716
L144D	4.18533
G23V	4.18491
L137A	4.17689
A29P	4.17578
L115A	4.1756
L144G	4.16873
L51E	4.16721
G31P	4.1638
L155C	4.15473
G127H	4.15047
L159S	4.12086
F33R	4.11996
M64W	4.11973
A102P	4.11872
T67E	4.08984
L137D	4.0897
G127E	4.08703
Q81P	4.08392
Y162T	4.08333
G127D	4.08309
T67K	4.07988
G127S	4.07937
G127Q	4.07792
G127W	4.06873
E109P	4.06637
V111D	4.06628
R158P	4.05469
G127F	4.05463
G127Y	4.05341
F33K	4.05324
L43S	4.04202
L37E	4.04194
W34G	4.03801
V56G	4.03742
L115C	4.03084
G127K	4.03082
V111G	4.02572
M108A	4.02478
L141H	4.02415
G127M	4.02414
L137C	4.02407
Y162D	4.01595
Q41P	4.00409
L97K	4.00106
L104T	4.00014
G127A	3.99906
Y74E	3.9959
K69P	3.98903
V47N	3.98448
Y36E	3.98056
Y36N	3.96864
L141N	3.96826
L63D	3.96018
G127R	3.9572
L104C	3.93762
L104Q	3.93756
L60A	3.93125
L78W	3.92787
Y36S	3.92506
L141C	3.92151
L104N	3.9182
Y162N	3.91097
L159Q	3.90852
M64E	3.89919
E70P	3.89209
L78E	3.88846
L78H	3.88584
L60T	3.87286
L71K	3.86686
L60C	3.86648
R90D	3.85584
M64G	3.85483
L137T	3.82302
L159T	3.81573
L141Q	3.81501
G23T	3.81475
Y118V	3.81459
G23I	3.81374
L97A	3.81316
L155H	3.81189
L104A	3.81115
L30S	3.80613
L43T	3.80307
R134Y	3.78501
L37S	3.78395
L51S	3.78391
L148Q	3.78025
M64N	3.77375
L115Q	3.75918
V47G	3.75744
Q58P	3.75113
L133S	3.72361
L97C	3.72256
L30E	3.72031
R92P	3.70991
L104H	3.70586
F33H	3.70526
E59P	3.7048
Y74G	3.70341
L126I	3.70038
G165P	3.70025
V40F	3.69938
R90T	3.68816
L133D	3.68198
L148H	3.6807
L115N	3.67895
Y118Q	3.6719
Y36C	3.6686
L159A	3.66753
L144N	3.66669
L155T	3.66344
V122D	3.66244
Y36A	3.65549
D65P	3.65129
A152D	3.65064
V40N	3.63373
Q98P	3.62802
W34C	3.61929
A99P	3.6135
L133G	3.59396
L37A	3.59141
R119P	3.58632
L63G	3.57876
L148A	3.56262
K157P	3.55793
L30W	3.55371
R103P	3.55223
L148C	3.54634
W39G	3.54412
L159K	3.54258
W34T	3.5402
E79P	3.53696
L37N	3.50363
V40S	3.4994
L148T	3.49474
T67D	3.4778
Y36Q	3.46765
M108C	3.46635
L30K	3.45912
W39P	3.45834
L37W	3.45276
L141F	3.44701
L137E	3.44603
W26I	3.44217
L159C	3.43638
L71A	3.42604
L30T	3.41939
Q123P	3.41447
L141K	3.41377
L43V	3.41129
Y162E	3.40281
L60N	3.39964
L30R	3.39788
D153P	3.38953
V111S	3.38717
L51C	3.3803
L30A	3.37397
R90N	3.37118
Y118H	3.36751
R38P	3.36744
W34S	3.36619
L51N	3.36472
V111E	3.36313
W34N	3.3623
R90G	3.35536
Q101P	3.34863
W34E	3.34799
V56S	3.34718
L93P	3.3419
M68G	3.34084
M125D	3.34024
L37C	3.3365
L51A	3.33644
M68D	3.32741
A91P	3.32393
Y36T	3.32384
R90C	3.31894
A160P	3.3161
L159N	3.30897
V47S	3.30672
L52D	3.29897
L30C	3.28787
L43G	3.28683
L71S	3.28323
L71C	3.26795
W34A	3.2543
Y162H	3.25296
L133N	3.25284
Y74N	3.25154
W26V	3.251
L37Q	3.2473
Y162C	3.23799
G113P	3.23413
K95P	3.23373
V40Q	3.23235
L144E	3.2155
Y162K	3.19964
E49P	3.19356
Y36K	3.18795
L82D	3.18758
V56M	3.18556
L43A	3.1824
L43E	3.17446
Y162S	3.15852
R90S	3.15833
L30N	3.15607
Y36R	3.1538
L43D	3.14963
L137Q	3.1459
G23S	3.14576
E96P	3.13805
L133W	3.12985
A62P	3.12735
L63E	3.12434
V122G	3.12214
L28P	3.11533
W34V	3.11391
W39D	3.10893
L144H	3.07954
V161P	3.07648
Y118I	3.07543
R119D	3.0635
R147P	3.0558
L37R	3.05419
L78G	3.05373
Y162Q	3.01184
V122Y	3.01131
D107P	3.00436
A29D	3.00355
L144S	2.99136
M108K	2.99065
V111N	2.98027
R145P	2.97868
R90H	2.97564
Q101D	2.96584
E66P	2.95859
W34Q	2.95715
G23A	2.95607
M108T	2.95564
L82S	2.94999
Q117P	2.94639
R150P	2.9261
G23H	2.92014
L60K	2.91636
R90V	2.90468
W34H	2.90043
Y36H	2.8973
Y162A	2.89472
D110P	2.88984
L43R	2.8847
L141T	2.87803
R90E	2.87684
M108Q	2.87325
L115H	2.85702
G23N	2.85288
L159H	2.8464
R103V	2.84632
W39H	2.84519
M64Q	2.84508
L43I	2.84019
W34R	2.83589
Y74Q	2.83361
R112P	2.8298
S44C	2.82881
Y74S	2.82478
L144W	2.81391
G23C	2.80409
A100D	2.80046
L52Y	2.79517
V122N	2.79181
L82N	2.79041
E80P	2.78017
L37K	2.77569
L30H	2.77477
M64C	2.77321
M68H	2.76342
L144C	2.76282
L60Q	2.75934
G23E	2.7575
L52G	2.75141
G23Q	2.74939
V122H	2.74881
L97Q	2.74601
V122E	2.74576
L144R	2.74471
W26Y	2.73955
A124P	2.73554
L51Q	2.72909
W39S	2.72299
V116P	2.72118
L97V	2.71701
F33V	2.7155
L71Q	2.71391
E77P	2.70687
S76P	2.70445
V40A	2.68542
L37H	2.68308
V122W	2.67785
W39C	2.67229
Y118W	2.64722
L63S	2.64006
L30F	2.63962
A73P	2.62988
Y36V	2.62927
K75P	2.62582
Q156D	2.62265
L144A	2.6155
L63T	2.6142
R114P	2.60683
M68E	2.60625
Y74C	2.60103
G23F	2.59992
V111Q	2.59817
L71T	2.58911
W26P	2.58787
V40C	2.58392
L97T	2.57366
L155I	2.56223
G23L	2.55449
R114Y	2.55448
M68S	2.54738
L43C	2.54711
L78S	2.53993
D35P	2.53263
W39Q	2.53177
H140P	2.52464
Y162V	2.5222
R103D	2.51724
L159V	2.51643
G23D	2.51014
M68C	2.50839
G23K	2.50727
G127N	2.50517
L30Q	2.50484
V47P	2.50251
L148V	2.50176
L71V	2.49625
V111A	2.49541
L133E	2.4948
W26L	2.49261
W39N	2.47946
L52W	2.47441
L97I	2.46737
L52C	2.46313
R90A	2.46243
R158D	2.46226
L82G	2.46111
L37T	2.46094
V111C	2.45968
D154P	2.45517
L82H	2.45075
T67Y	2.44586
G127C	2.44146
L78V	2.43974
M125E	2.43547
K146P	2.43349
L133T	2.43121
L78C	2.42617
L52H	2.42372
V85R	2.41543
L43N	2.41028
L37Y	2.4098
L78T	2.40978
W39A	2.40446
W34K	2.40261
G23R	2.4003
M68A	2.39995
L104I	2.38851
S44H	2.38612
Y74K	2.38403
R90Q	2.38378
V56C	2.38355
G23Y	2.38133
G23M	2.3773
W39T	2.36833
L133R	2.36659
V47C	2.36174
M68N	2.35946
L82W	2.35667
A152I	2.3491
L78I	2.34078
L60V	2.33973
W39E	2.33802
R90I	2.33761
V122Q	2.33616
R103I	2.32286
V122F	2.31779
M68Y	2.31321
M64A	2.31189
R112D	2.31011
G165A	2.30924
L60H	2.30553
L78N	2.30393
Y36I	2.29975
L115V	2.29507
L52S	2.28437
L133C	2.27862
L30V	2.27816
M64H	2.27696
L43K	2.27268
V135P	2.27249
L141V	2.26372
Y74A	2.26178
F33I	2.26174
M64R	2.25254
Y74R	2.25146
L93D	2.25072
L63C	2.24846
Y74H	2.24594
L93G	2.23328
L82T	2.23012
L148I	2.22177
R90W	2.21779
T67F	2.2167
R119G	2.21637
L78A	2.20625
R32P	2.19959
E27G	2.19927
L93E	2.19884
R134D	2.19034
L133Q	2.18757
L137V	2.18051
V122S	2.17875
V56A	2.16792
R158G	2.16749
E50P	2.15708
L82A	2.14501
L52E	2.14495
L52A	2.14216
Q55P	2.14141
L63A	2.13706
W26F	2.13612
L82P	2.12891
G23W	2.12879
R134H	2.12818
R134W	2.12746
R103T	2.11832
M68V	2.1173
S44K	2.11487
M125V	2.11217
M125W	2.1092
S44V	2.10815
R112G	2.10652
S44R	2.09901
R119E	2.09217
L43Q	2.09102
L52V	2.09038
A99V	2.08679
L126V	2.08467
W39V	2.08333
E27C	2.08291
E27H	2.07547
L133A	2.07438
W26M	2.07126
L63R	2.06691
L155V	2.05242
L78R	2.05015
K75D	2.04816
R134F	2.04565
A152E	2.04467
R145D	2.03876
M125N	2.03623
S44W	2.02907
K143P	2.02553
M64K	2.02085
R90K	2.0131
A100E	2.01223
L144V	2.00742
L43W	1.99816
L144Q	1.99645
V85K	1.99367
E132T	1.98624
L52T	1.98599
Y74T	1.98527
T67G	1.98395
T57R	1.98171
M68R	1.98052
V47A	1.97807
T67Q	1.97745
S53C	1.97493
L51T	1.96322
L144T	1.95958
E27D	1.95732
W39R	1.95152
L82E	1.94958
A29E	1.94809
T42H	1.94765
E132H	1.94433
R142P	1.93197
T42D	1.93134
E45C	1.91737
L97M	1.91267
V85C	1.90526
S44L	1.90222
M64V	1.90032
S44Q	1.89881
L82Y	1.89612
R136P	1.88593
R61V	1.87941
L126T	1.87769
E45H	1.86887
R114G	1.86716
R103E	1.86621
L82F	1.86594
L82C	1.86228
E121P	1.86104
L104V	1.85801
Q48G	1.85396
R147D	1.85181
V122R	1.85024
A106P	1.84454
M125T	1.84108
E79W	1.8349
E27N	1.82784
L63Q	1.82728
L82Q	1.82117
E45G	1.81228
T57H	1.81184
V85H	1.80477
Q156E	1.80456
E132G	1.80007
E132S	1.79873
M64T	1.79831
A152G	1.7962
L149G	1.79085
V111Y	1.78237
E132R	1.77845
L159Y	1.7768
L115I	1.77454
A152N	1.76926
L52Q	1.76774
V111T	1.76726
R134N	1.76593
V111K	1.76592
V56T	1.75566
S44M	1.74561
Y118L	1.74388
T42E	1.74146
E132C	1.73926
L63N	1.72823
R90Y	1.72622
V40T	1.72337
E45N	1.71261
R134G	1.69712
L82R	1.69405
A152C	1.69262
M68Q	1.68537
Y162I	1.6825
T57N	1.68103
L149V	1.67929
L78Q	1.67739
L149T	1.66951
W34I	1.6692
S53V	1.66327
M125Q	1.65767
R112F	1.65599
L144K	1.65341
A100G	1.65094
E132Y	1.65057
V111H	1.6498
L52R	1.64516
E45S	1.63552
L82V	1.63154
W39Y	1.63084
E45R	1.62861
E59G	1.62803
L155M	1.62576
M68T	1.62334
A100V	1.62112
A100T	1.61779
T57G	1.6057
L37I	1.60173
L60I	1.59467
Q156G	1.59108
A152V	1.59079
W39K	1.58924
Y36L	1.58798
R112Y	1.58548
R32G	1.58531
F33L	1.57529
E45V	1.57381
L71I	1.56936
E45T	1.56647
S44I	1.56258
L133F	1.55847
V122A	1.55023
E45Y	1.54822
E27S	1.54703
R103S	1.53883
M68K	1.53842
T42K	1.53557
Q163H	1.53296
E45F	1.53104
L30I	1.52416
L149N	1.52362
T42R	1.52286
L93R	1.51951
E27R	1.51905
A152H	1.51857
R103C	1.51649
L93C	1.51253
E79H	1.51157
E131C	1.5017
Q163W	1.49942
R145N	1.49896
E132N	1.49871
E79G	1.497
R114H	1.49515
E131G	1.49039
Q48T	1.47112
L63K	1.47003
L115Y	1.4697
T42N	1.46681
M64Y	1.4664
R119H	1.46386
L149D	1.46067
V47T	1.45581
E121G	1.4492
R92G	1.44803
R103G	1.44576
V122K	1.44495
A99I	1.44181
K75E	1.44023
A100S	1.43412
R158E	1.43237
W39L	1.42882
L51V	1.42746
M108I	1.42007
M125F	1.41162
L93Q	1.41028
A100I	1.40585
Y74V	1.39822
V85P	1.39745
L149C	1.39706
T42G	1.39446
M68F	1.39396
M68W	1.39299
W39I	1.39032
R158S	1.39012
S53P	1.38915
E45K	1.38847
R90F	1.3877
E131H	1.38648
L133Y	1.38469
E79V	1.37656
E132F	1.37455
R61G	1.37318
T42A	1.37177
E45A	1.36179
R112H	1.36052
K75N	1.35938
E87V	1.35737
A29G	1.35509
R114D	1.34726
W34L	1.3462
L93S	1.34197
K157D	1.33961
L52N	1.33762
Y36W	1.31839
L52K	1.31825
Q41D	1.31686
E132V	1.31592
A152T	1.3119
E79T	1.30961
E132K	1.30326
R32D	1.30136
S129C	1.30032
V47I	1.29604
E131V	1.29355
Q156C	1.29104
L93H	1.291
T42Y	1.28596
A29W	1.28349
T83P	1.28072
L149H	1.28011
K75F	1.2796
R145I	1.2766
T57S	1.27372
L63V	1.26543
T67S	1.26526
D151P	1.26422
E88V	1.25919
E132A	1.25792
L63H	1.25663
L133V	1.25023
E88P	1.24703
K75G	1.24478
L37V	1.24017
R158C	1.23995
E50G	1.23913
R90L	1.23689
T57D	1.23624
L93T	1.23256
E45L	1.23106
K95G	1.227
E131T	1.22646
L159I	1.22594
E45I	1.22308
D107E	1.21948
V85Y	1.21859
Y162L	1.21594
S53Q	1.21343
A160D	1.21245
L93K	1.21112
L43H	1.20984
S139P	1.20778
R32C	1.20664
M125H	1.20651
E27Y	1.1931
Q48C	1.1864
A100Q	1.18047
S44E	1.17724
E131N	1.17357
S44A	1.17158
S53I	1.17068
Y118M	1.16869
L82K	1.16433
R112S	1.16396
R61I	1.16347
R119S	1.16066
S44Y	1.15962
E131P	1.15933
R114W	1.15777
E50D	1.15655
R145H	1.15456
V85S	1.15097
T42V	1.14859
V122C	1.14692
K143G	1.14029
V122I	1.13993
K69G	1.13886
T42F	1.13368
R112E	1.13193
L149I	1.12922
K157G	1.12879
L93V	1.12605
Q156S	1.12488
E27A	1.11169
V85W	1.10983
Q156N	1.10968
Q98T	1.1075
S94D	1.1074
G120P	1.10664
R32T	1.10358
E79F	1.09939
W39F	1.09913
T42Q	1.09303
E131S	1.08955
R147E	1.08947
F33M	1.08882
L82I	1.08878
R147C	1.08845
L133K	1.08235
S44N	1.07977
K69D	1.07381
A160V	1.07234
R147G	1.07177
K95C	1.06992
Q48S	1.06871
Q163G	1.06573
E132W	1.06022
A29S	1.05824
Q98G	1.05712
E131R	1.05491
E66G	1.05119
E27F	1.05089
Q46G	1.04426
K157T	1.04423
Q101Y	1.03195
E45Q	1.02963
E109G	1.02864
S44F	1.02592
S53E	1.02468
S129A	1.02141
E132Q	1.02055
A91T	1.01873
R112W	1.01784
S53L	1.01141
L133I	1.01078
A124V	1.00882
E45W	1.00853
R61T	1.00797
E79Y	1.00762
Q46H	1.0054
S129R	1.00353
K146G	1.00337
A102T	1.00138
R112N	1.00033
A99G	0.997276
L149E	0.995766
E27V	0.99494
T67N	0.991774
R25H	0.991559
Y74L	0.989407
E87I	0.987212
A73G	0.986917
A73D	0.986155
R147V	0.985074
Q58C	0.983674
Q163D	0.982338
Q117G	0.980357
V116G	0.980163
M125G	0.979989
K95T	0.979904
V85F	0.979883
Q58G	0.97804
L28V	0.975772
M68I	0.970647
Q48A	0.963202
E96G	0.96294
Q101N	0.962345
Q163Y	0.962077
L28C	0.961409
T42L	0.961297
Q55G	0.960862
S129I	0.960217
K69C	0.959547
E27Q	0.959058
R61N	0.95892
G105T	0.956901
R61C	0.955673
E27T	0.954123
R92N	0.952992
L93W	0.95168
Q163E	0.949981
T130H	0.944218
E49G	0.938789
R145G	0.936942
Q98C	0.932856
E27K	0.932073
K75W	0.93092
Q117C	0.930135
S129L	0.928798
S44T	0.928775
S53W	0.927979
L28G	0.926006
M125I	0.924466
Q46C	0.921078
S76D	0.920111
Q46N	0.91796
H140N	0.91675
S129V	0.916327
A62G	0.915692
S129W	0.914201
A86V	0.913388
A91V	0.90642
K69V	0.905294
R38G	0.904722
E45M	0.904323
E49T	0.90413
E70G	0.904114
R136G	0.902909
E131K	0.9019
K157C	0.901697
L149S	0.900159
Y162W	0.898163
E131A	0.888816
E59D	0.888676
S94E	0.887961
T130G	0.884044
V161D	0.879853
A138G	0.878624
A91D	0.877195
Q58T	0.876949
L93N	0.873773
M125S	0.870195
A102G	0.869552
S129H	0.867187
E88H	0.862475
L93A	0.861501
R119A	0.860399
L52I	0.858691
L144I	0.851783
A152S	0.848711
Y74I	0.844786
K157E	0.844344
D65G	0.844305
R103A	0.84288
E132I	0.841767
A99C	0.841654
S76G	0.840317
K95V	0.839799
R119W	0.839611
F33W	0.839133
K72G	0.837179
E79I	0.835576
T130C	0.835102
R92D	0.834186
S129F	0.833425
E79A	0.831734
A86I	0.831607
K72D	0.831328
D107W	0.830887
R61D	0.826816
K146C	0.825481
Q163A	0.824035
E70D	0.822587
L149R	0.821381
R92H	0.820241
R112C	0.818133
R38D	0.816943
Q41T	0.814627
E88A	0.81183
M125A	0.807986
E66D	0.807419
E49C	0.805256
A29C	0.80302
V116H	0.800524
R32E	0.798571
T42W	0.795433
Q58H	0.794665
L93I	0.79265
E121C	0.791341
Q55V	0.791327
A29N	0.791174
T67M	0.790055
E131I	0.790036
Q156F	0.788301
Q156A	0.788051
Q156Y	0.786813
M125K	0.78374
K157V	0.783104
R134S	0.781738
L78K	0.781311
K146H	0.777569
V85Q	0.777485
A160I	0.777389
E88C	0.776536
E87T	0.775629
R38V	0.774757
V85L	0.774664
T42S	0.7736
S129N	0.767917
R32N	0.7658
S53T	0.764245
Q55C	0.763813
S129G	0.763526
E88N	0.761414
E88M	0.758771
A160E	0.755105
A29Y	0.754282
R119C	0.754181
A160C	0.753233
E88W	0.750216
L28H	0.74519
R147Q	0.744007
V161E	0.743749
E132L	0.743614
E70V	0.741889
Q163N	0.741123
R158A	0.740184
T83G	0.74013
K72C	0.738939
E27I	0.73793
V85E	0.736666
Q48D	0.736641
V161F	0.733604
Q163S	0.731407
R25G	0.730959
L149A	0.730898
A138T	0.730647
Q98H	0.729335
S53D	0.728723
E88I	0.724345
S53M	0.722631
A91G	0.718666
A29F	0.717793
A62C	0.716867
V85A	0.716825
R32V	0.715659
R158N	0.711459
Q46S	0.711059
K69S	0.71002
Q123D	0.709347
V161A	0.708321
Q156H	0.705077
S53A	0.703735
Q123V	0.703622
S129K	0.702971
K95D	0.702415
R38H	0.702084
E121D	0.701815
R61H	0.699982
R25F	0.699916
R150G	0.698402
S44G	0.697594
L149Y	0.696405
T130R	0.694236
E88S	0.69295
A91C	0.692518
V116N	0.692125
E109T	0.691398
R25S	0.68902
Q58N	0.688397
S129M	0.688341
Q128I	0.687898
R32S	0.687436
A100C	0.685653
Q98N	0.684789
Q48V	0.682755
A152M	0.678692
S94G	0.67812
A106G	0.678109
A62D	0.674449
R92A	0.673568
Q46V	0.671542
D110G	0.671323
K69E	0.670539
E45D	0.670421
R103W	0.669426
R150C	0.668572
A100W	0.666263
Q46T	0.665561
M68L	0.660584
D65C	0.657942
R25D	0.657556
R112A	0.655976
A102C	0.653801
D65H	0.653738
V122T	0.651019
E109D	0.65026
E131Y	0.648016
A102S	0.647406
E96C	0.645926
T130S	0.643943
Q101H	0.641605
R112I	0.641391
E131L	0.636453
R90M	0.633406
E49V	0.632978
A62T	0.632327
Q48H	0.630846
L149Q	0.63075
M125C	0.630712
A73C	0.627944
A86D	0.627634
E27M	0.624382
Q163F	0.624073
R119Y	0.621935
A86S	0.620222
S76C	0.619921
R134C	0.619766
Q41V	0.618866
E77D	0.618094
R92C	0.617915
V161G	0.617662
Q101G	0.617205
R38C	0.617178
R92T	0.616834
W39M	0.615331
A29V	0.614994
A106C	0.614359
L93Y	0.612664
R136V	0.610385
T130W	0.610155
Q128V	0.607393
Y74W	0.606834
Y162M	0.606735
E88R	0.606023
E109H	0.60442
M64I	0.603166
S76T	0.603074
Q98V	0.601148
Q117D	0.599679
R32A	0.598598
K157N	0.598423
K75H	0.598103
R25Y	0.596661
R103N	0.595318
K95H	0.58994
Q58V	0.58811
E131F	0.586402
R103L	0.586068
S94H	0.585922
G105D	0.585414
E88G	0.585137
H140D	0.58337
L63Y	0.58229
W34M	0.582216
A73T	0.581515
Q117T	0.581475
R32H	0.58032
A106D	0.578282
A124D	0.577487
A102N	0.576892
K72V	0.576869
Q117H	0.576045
S53F	0.575179
W34Y	0.574964
A160Q	0.571491
A29T	0.566937
R150V	0.566566
E27W	0.565766
S94V	0.565617
V85M	0.564929
A138N	0.564617
A91Q	0.563832
R25T	0.563646
V116C	0.563018
R119F	0.561984
A102D	0.559776
S53K	0.557475
Q46W	0.556737
P84S	0.556428
V85N	0.554788
R25W	0.554621
Q98D	0.553251
R25C	0.552662
L149K	0.552275
A99T	0.551358
E79R	0.550579
E50I	0.547917
R147A	0.545746
R147N	0.545602
E131M	0.545482
R136C	0.545451
E59S	0.543593
Q156L	0.540546
V56I	0.534851
E132M	0.534231
A102H	0.53422
R158T	0.532879
Q48N	0.531708
K146N	0.53034
R92Q	0.529973
R38E	0.529597
A86H	0.52459
L104M	0.523114
L149W	0.521876
V56L	0.516897
T42M	0.516143
S129Y	0.51601
R92S	0.515214
L28W	0.512851
A138H	0.511739
E49H	0.510651
A100N	0.510217
V116R	0.509393
L93F	0.508815
E70T	0.50811
A152R	0.508017
A164V	0.50556
E79K	0.505335
Q81V	0.505045
Q55W	0.502582
P84W	0.502458
L28I	0.501641
K143D	0.500512
Q55S	0.500453
S129Q	0.495817
R142G	0.495324
L63W	0.494186
R92Y	0.491173
V47L	0.48865
L141I	0.486123
A91S	0.48476
E66C	0.484594
V40M	0.479992
E131Q	0.479739
P84V	0.47782
E96D	0.477551
V85G	0.477377
R150D	0.475207
K146D	0.474762
L137M	0.474548
K72E	0.472924
A29I	0.472364
D35G	0.47177
V135C	0.471627
K157I	0.47022
E27L	0.469522
V116Y	0.466134
A86T	0.462828
Q128G	0.460596
P84Q	0.459972
E59A	0.459686
A124E	0.45731
V116W	0.4564
Q24T	0.455344
V85D	0.453322
R103Y	0.452732
R25N	0.452155
V116D	0.4512
A99D	0.448854
A138D	0.448791
K69T	0.447129
R150I	0.444802
L144F	0.443244
L28D	0.44197
R61S	0.440652
H140G	0.438691
Q128C	0.438627
Q117N	0.437902
K95S	0.4379
E131W	0.43758
V116F	0.437165
V135G	0.436653
L149F	0.435908
E50V	0.43411
T42I	0.433839
A99S	0.433806
A86G	0.43256
R103H	0.43252
K72H	0.432287
K143N	0.432219
A91E	0.431756
L126A	0.429967
L148M	0.428087
S94W	0.427962
K143C	0.427545
S139G	0.425442
K157S	0.425396
E109C	0.424795
E109N	0.424055
E121V	0.423444
E88Y	0.421353
Q48R	0.420984
T83S	0.42036
P84A	0.420043
L51I	0.419904
H140R	0.419727
K75Y	0.41889
R92V	0.418777
L28E	0.417894
R92F	0.413771
M125Y	0.41332
T130N	0.411627
K69H	0.410437
A106V	0.406908
S94C	0.406639
R150H	0.404596
A160W	0.404586
A91H	0.404114
Q156W	0.403895
E88D	0.402762
R103F	0.401683
R142C	0.398076
R150F	0.397663
K69A	0.397426
Q41G	0.393709
Q117V	0.391638
S22P	0.391311
P84C	0.390545
R134Q	0.390143
L28Y	0.390077
R92E	0.386448
L28N	0.386182
R103Q	0.383813
P84G	0.383501
A164T	0.382919
E121H	0.382616
R103M	0.381125
Q163M	0.37962
P84M	0.378677
R142S	0.37789
R134A	0.376864
P84T	0.37654
E80V	0.373712
K146R	0.373148
Q156V	0.37244
Q156T	0.370303
E50R	0.369738
L28S	0.369029
R25E	0.368332
K157A	0.367714
A29R	0.367475
T130K	0.367415
V135T	0.365146
K75R	0.365042
E121R	0.364089
A62V	0.363494
K95A	0.363088
K69W	0.361605
S22V	0.359697
V85T	0.358386
P84E	0.357558
E49R	0.356403
E49D	0.35609
R114E	0.356025
P84I	0.355818
P84L	0.355339
A91I	0.355133
V85I	0.352479
A160G	0.352224
P84H	0.351868
Q46Y	0.351123
A73E	0.350696
R136H	0.349362
K69N	0.347059
Q101E	0.344846
R112Q	0.339157
A86M	0.338709
Q128T	0.336922
T130Q	0.335134
E77G	0.334981
K146V	0.333864
Q81T	0.333575
A160T	0.333467
S53N	0.33274
Q58F	0.331002
Q128H	0.33099
D35C	0.330074
Q81I	0.329475
K69Y	0.328764
Q55H	0.328132
D65V	0.327837
S76V	0.32653
S53G	0.326057
E121S	0.324903
T67C	0.324024
H140E	0.323346
K157L	0.322448
S129E	0.320172
K75Q	0.318826
K72N	0.31846
P84K	0.31781
E79C	0.315178
D65R	0.314185
E70S	0.312928
A73S	0.312852
R92W	0.312231
R25V	0.311367
K95E	0.308773
R142T	0.307703
H140W	0.307476
M64F	0.306914
K72A	0.305681
K143H	0.304257
Q128E	0.304054
K69I	0.302096
K75S	0.301883
P84R	0.297767
Q98S	0.295455
K95N	0.294682
V135S	0.293714
A102V	0.293364
L28F	0.293258
Q58W	0.292961
A62H	0.292236
E88K	0.291209
E49S	0.290974
E79S	0.288842
D65Y	0.288445
A106E	0.287812
R103K	0.28652
S22L	0.286312
S22I	0.285215
L133P	0.283313
E88F	0.281963
E88L	0.277956
Y162F	0.275199
K95I	0.273796
Q58A	0.269669
R136T	0.269163
S76E	0.267714
A62E	0.266485
R134E	0.266272
R142H	0.26414
L82M	0.263632
R112K	0.26339
Q24H	0.262201
Q46A	0.261108
R150E	0.257898
Q117W	0.257439
T89H	0.255974
K157H	0.255398
A86L	0.25466
D65F	0.253514
R142N	0.253492
S22D	0.253021
P84F	0.252779
Q58S	0.252571
A86C	0.250643
R61F	0.250134
K95L	0.249286
A99W	0.249001
E88T	0.248727
P84N	0.248602
K143R	0.248261
S22E	0.247779
K157M	0.246508
T67A	0.245484
T57A	0.245091
Q41Y	0.245062
P84Y	0.244977
E49A	0.244268
Q58R	0.243532
E50N	0.242421
K95Y	0.242338
E66S	0.241391
T130A	0.2404
Q98Y	0.237802
Q46F	0.23775
A99H	0.235989
E109S	0.235844
S22H	0.235604
E50T	0.234971
A73V	0.233899
R32Q	0.231563
E121N	0.230699
R145F	0.229086
Q55T	0.22774
K143V	0.226609
E50S	0.226479
Q24G	0.2259
Y36M	0.225727
S139C	0.225041
A138C	0.22465
Q123I	0.223724
V116K	0.222827
L28A	0.222595
R147T	0.221964
E49N	0.219138
R25Q	0.217122
A124I	0.216905
Q46I	0.216153
A86W	0.215614
R119Q	0.215521
E50C	0.213027
S22T	0.212976
Q128D	0.211864
K146E	0.211654
Q123E	0.211379
R38A	0.211205
E79Q	0.210047
E87C	0.207803
E96V	0.206504
D153G	0.206032
M125R	0.205888
R32W	0.204836
E77N	0.20349
L126S	0.203262
A91K	0.202597
Q55I	0.201147
E96S	0.198916
E87A	0.198374
R136Q	0.198252
D65E	0.196917
E70I	0.196205
A91R	0.193503
Q117A	0.192613
R119K	0.189503
Q163C	0.189295
K95F	0.188355
Q98F	0.187527
K146A	0.186083
A91W	0.185701
S54V	0.184569
M108L	0.184356
R61Q	0.183612
Q163T	0.183239
L60F	0.182928
K69Q	0.181837
E50A	0.181102
S129T	0.181015
D65K	0.179033
V122L	0.177878
A160N	0.176822
E45P	0.173943
S54A	0.170956
A91L	0.169123
Q98E	0.168365
E96T	0.168084
D154G	0.16801
R136D	0.167373
K72S	0.167171
E66T	0.166814
K69L	0.165393
A160M	0.163928
S94Y	0.163858
Q46K	0.162089
E96H	0.161924
M125L	0.161101
A124W	0.161017
R38F	0.159884
L126W	0.15832
Q58L	0.158168
Q24W	0.157317
E70C	0.157228
A164F	0.156782
V161T	0.155096
V135R	0.154326
T89D	0.153969
K95W	0.151619
L126H	0.151308
Q58I	0.151095
V116S	0.14984
Q24P	0.148101
Q163V	0.147969
A164Y	0.14762
A164I	0.147008
V40L	0.145089
A62S	0.144849
A106T	0.144236
K143S	0.144079
L28T	0.143641
L115M	0.142504
E66H	0.141249
S54C	0.139992
R32Y	0.139988
D110C	0.139514
K143A	0.138454
R136A	0.13601
A62N	0.133618
Q98A	0.133129
L52F	0.132935
R25A	0.131568
R119N	0.131273
R38S	0.128923
K95Q	0.12271
R61A	0.122286
A29Q	0.121883
Q46L	0.121832
K72Q	0.121293
Q55N	0.118486
R25L	0.116348
A99K	0.116181
Q98K	0.116156
R150N	0.114482
K75A	0.114321
A100K	0.114185
G105V	0.11387
S94N	0.113585
L126M	0.112952
T57C	0.111886
Q46R	0.11131
E96R	0.110853
S22N	0.110777
L126Q	0.110633
V135H	0.110626
A160R	0.109244
S22Q	0.108683
E109Y	0.105805
K72T	0.104567
R136S	0.103752
S94T	0.103054
R32I	0.102642
L126E	0.102387
T42C	0.102183
R92I	0.0990817
A138S	0.0975039
E109V	0.0974609
A124G	0.0955145
H140C	0.0955043
E109F	0.0950012
V116A	0.093173
L126C	0.092474
K72Y	0.0922287
R32K	0.0920979
Q41E	0.0914278
K75C	0.089856
L63F	0.0883709
A106S	0.0883155
Q123N	0.087403
Q55A	0.0861744
A160L	0.0858534
Q58Y	0.0851681
R150T	0.0829441
E80D	0.0805091
R119T	0.078072
Q58K	0.0775459
L126F	0.0770176
Q101R	0.0729142
S94F	0.0726231
S22C	0.0713435
R150A	0.0685739
W34F	0.0669383
Q117K	0.066659
R38I	0.066448
V161W	0.0662434
E121T	0.0639008
E87R	0.0635365
D35V	0.0624846
R119L	0.0620548
E49I	0.0618963
R38N	0.0615826
S94Q	0.0608744
E49K	0.0601737
E49L	0.0601333
A73Q	0.0596853
S22F	0.0579847
K69F	0.0575093
P84D	0.0560861
E87H	0.0549639
A86Y	0.0547532
R145C	0.0540297
R134V	0.0538588
L144M	0.0535535
A86F	0.0530099
K157F	0.0522116
T130E	0.0505556
R38T	0.0505239
Q98W	0.0504428
Q98L	0.0491998
A86N	0.0490085
Q81E	0.0486451
Y74M	0.0480287
Q55E	0.0459633
L126R	0.04549
S22K	0.0452445
E49W	0.0450395
R32F	0.0442699
Q128A	0.0441636
Q41C	0.0440459
Q163K	0.0430264
Q58M	0.0428207
R114Q	0.0427183
A86R	0.0424065
Q128N	0.0423062
Q98I	0.0420512
Q128S	0.0417749
R25K	0.0406488
E66A	0.0405619
R38W	0.0393328
L63I	0.0392631
E77V	0.0377906
S53R	0.0371453
A164M	0.0362609
S54I	0.0351296
A86Q	0.0349717
Q81G	0.0339613
R150W	0.0329765
Q46E	0.0320412
S54H	0.0315383
A102E	0.0306899
R136N	0.0296226
L126D	0.0294688
Q123W	0.0286809
R150Q	0.027179
R114N	0.0270229
L28M	0.0259471
T130M	0.0251888
Q117Y	0.0249476
K157R	0.0243211
Q128K	0.0236898
S22M	0.0234431
L149M	0.0215815
E88Q	0.0162675
Q123C	0.0160264
E49Q	0.0159464
A99R	0.0145894
L43M	0.0127539
A62R	0.00987153
T83C	0.00872692
L126Y	0.00800474
Q24V	0.00787494
V161M	0.00727614
D65S	0.0072586
L28Q	0.0068066
T83N	0.00661966
H140Y	0.00500667
R134T	0.00211983
Q81C	0.000966964
K157Q	0.000254725
R61E	-0.000144171
E80I	-0.000194865
T83H	-0.00195147
A99E	-0.00349669
E87L	-0.00365629
K72W	-0.00419813
E109R	-0.00440357
A138V	-0.00516412
E66N	-0.00530163
E121A	-0.00676015
S53Y	-0.00689672
S54W	-0.00705754
Q128L	-0.00909662
K72R	-0.00939475
R25M	-0.00974334
T83D	-0.0103917
S76N	-0.0121196
R136K	-0.0126165
Q128W	-0.0147274
D154T	-0.0148399
Q123T	-0.0158525
E96A	-0.0171476
T89N	-0.0187548
K143T	-0.0196512
R92K	-0.0205375
F33Y	-0.0208091
E109Q	-0.0216082
D35H	-0.0225282
Q24S	-0.0228797
V161N	-0.0266285
V161Q	-0.0266716
Q98M	-0.0268992
Q81S	-0.0275096
A102Y	-0.0277891
D65A	-0.0280306
Q46M	-0.0287181
E109K	-0.0294667
R158K	-0.0303765
V161Y	-0.0335616
D65L	-0.0344848
V161S	-0.0352372
A124T	-0.0357364
A124L	-0.0367156
E109A	-0.0371187
K146W	-0.0371609
R38Y	-0.0378055
Q128F	-0.043913
H140S	-0.0440573
Q81D	-0.0480598
R38K	-0.0481115
K95M	-0.0496787
D154C	-0.0506438
R147S	-0.0538998
Q98R	-0.0543571
E66V	-0.0544134
Q117E	-0.0561939
S76A	-0.0572685
A62W	-0.058618
S76H	-0.0602179
K146Y	-0.062741
R150L	-0.0635501
A160K	-0.0639366
R158Q	-0.0643892
Q24I	-0.0647127
A106H	-0.0665288
Q128Y	-0.067919
R150S	-0.0689669
E121K	-0.0695164
A164H	-0.0695362
Q117S	-0.0706831
Q117F	-0.0722826
Q81M	-0.0730335
R136L	-0.0737703
D110H	-0.0745339
A62Q	-0.0751667
[truncated: 737 more rows]
