# Supplementary material for: Structural Analysis of Missense Mutations on the Stability of APOE3 and APOE4
Source: Genes (Basel). 2025 Dec 16;16(12):1509. doi: 10.3390/genes16121509 (PMC12732417; doi:10.3390/genes16121509)
Supplement: Supplementary file 1 [file genes-16-01509-s001.zip › Supplementary_Table_S3_APOE3(2L7B).xlsx]

## Sheet: Sheet1
Mutation	Change in Folding Energy (ΔΔG)
A166Y	47.0909
G169W	46.5871
A166W	43.6828
G169Y	38.3227
E238W	38.2336
A166F	37.5035
G173Y	36.182
G173W	33.9905
G173F	29.9111
G169H	29.707
G173H	28.682
A176W	26.9602
A166H	26.8774
G169F	25.5178
D227W	24.7764
G173R	24.7205
A138H	24.5398
A138R	22.1221
A99W	21.021
A138F	20.8008
A138Y	20.7802
L229W	20.3226
D107W	20.282
L229F	19.9585
A99Y	19.4151
R142Y	19.4063
G173D	19.3489
A99H	19.2943
G169R	18.9797
A138W	18.7343
Q4W	18.5789
G173N	18.2125
G173I	17.3711
R142W	17.0155
G288Y	16.7428
D151W	16.7009
G173E	16.5573
G173K	16.5041
L14W	16.304
G288W	16.1974
D227F	15.1011
A138K	15.0493
G173P	15.0296
G173L	14.8686
L37P	14.8494
D107H	14.4479
G31P	14.4343
G173V	14.3069
A99F	14.0426
S197W	13.9479
L229Y	13.897
A176Y	13.6421
G169I	13.5808
G169L	13.4056
D154Y	13.2522
G173Q	13.0514
L144W	13.0111
G173T	13.0019
G169Q	12.9685
R217P	12.9172
G169E	12.8469
V111P	12.8448
A166R	12.8235
R142F	12.5753
Y118P	12.486
G173M	12.4732
S197Y	12.2376
Q249P	12.1385
S223P	11.7938
L144P	11.5636
D154W	11.5182
Q4Y	11.4896
L93W	11.3825
G169D	11.3321
A176H	11.3236
L78Y	11.3084
M64P	11.231
S54W	11.1441
G169M	11.1186
A176R	11.0451
A256Y	11.0095
A256W	10.9424
A166P	10.8033
F33P	10.7245
D227Y	10.7226
L51Y	10.7213
L144F	10.6819
L243P	10.6203
L155P	10.615
L144Y	10.6038
F265P	10.5231
D227H	10.4882
G200Y	10.4422
A176F	10.437
M64Y	10.3821
D151Y	10.3379
D154H	10.3169
M64H	10.2814
E79H	10.2308
K146P	10.0553
G173C	10.0048
Q275H	9.99471
L60P	9.98673
L51H	9.88761
L28P	9.80372
E96W	9.73611
M108P	9.7023
G169K	9.60715
E238R	9.34314
L159W	9.33285
L229H	9.31526
V239W	9.28824
T225H	9.2569
G200W	9.23911
A62P	9.18833
A166K	9.15958
L78P	9.12341
G288F	9.04316
G200F	8.99157
L78W	8.95679
Q41H	8.92105
L93F	8.84837
L51W	8.84444
A256P	8.82063
L104P	8.79922
S197F	8.79038
L60W	8.75165
S197R	8.74319
L37W	8.73657
G169V	8.72685
L14Y	8.72139
D151P	8.671
S197H	8.58162
Q101P	8.57927
G169T	8.55241
G200H	8.54602
R217Y	8.52065
D271H	8.51786
L137P	8.47591
V161W	8.3915
T42W	8.38635
V122W	8.36989
T225W	8.36184
E96R	8.35081
L82W	8.33929
G173S	8.26917
L51F	8.25411
L144H	8.21934
K69P	8.11657
G288V	8.00323
M108W	7.96082
A176K	7.95351
R142H	7.94669
Q235H	7.87655
M64W	7.85352
D271W	7.83928
G105F	7.81977
G200P	7.81412
L82Y	7.79823
D107Y	7.77204
V280W	7.72708
R217W	7.71288
A176P	7.70655
V111W	7.70227
K75P	7.66041
A291P	7.61357
M68P	7.60633
A256F	7.56263
G288I	7.56087
G169N	7.51863
R103P	7.50997
G105D	7.48307
D297P	7.4633
R213W	7.43666
A100Y	7.43628
H140W	7.42086
V47F	7.38521
L149P	7.37913
A166L	7.37256
S94H	7.34852
L148P	7.30558
A164P	7.29499
M64F	7.28396
A291W	7.28239
D154F	7.27331
L60Y	7.23774
G23P	7.22541
R158D	7.19505
R134W	7.18603
L71P	7.17478
S53P	7.16462
A176L	7.08551
G288T	7.08038
G288R	7.06163
L14H	7.04575
Q235W	7.03739
A257P	6.95291
W276P	6.9327
A99D	6.92694
L229R	6.91878
A291Y	6.90922
A100F	6.89908
A138M	6.89523
V161H	6.89462
A254P	6.82509
Q246P	6.81793
Q235Y	6.81484
D271F	6.80418
E79W	6.79651
T42F	6.77979
D227R	6.76679
Q279Y	6.75528
Q187Y	6.73782
R260F	6.73103
V47Y	6.70824
V47W	6.70555
E238Y	6.65742
A73P	6.62326
Y162D	6.62208
E96H	6.60874
Q279F	6.55513
V280R	6.55433
V56W	6.53275
D271R	6.50219
G288Q	6.50212
V239Y	6.48384
R215P	6.47953
L78H	6.44413
V47H	6.40173
R260H	6.40077
S263W	6.39281
G288P	6.3704
L14F	6.34186
V122Y	6.33919
G288H	6.32744
A199P	6.32441
A237P	6.31931
D151F	6.30772
A166Q	6.29416
A256H	6.28824
L261P	6.28571
L37R	6.26898
L51P	6.25367
M68W	6.24415
S263Y	6.23952
F33D	6.22638
L60F	6.22144
E234P	6.21008
L214P	6.20477
E96Y	6.20304
F33T	6.18986
A138I	6.17315
S197K	6.16193
V135W	6.11222
A86I	6.06536
A259F	6.05148
E245P	6.05055
A291H	6.04134
G288K	6.03704
Q46W	6.0322
G105N	6.0148
D227K	6.01061
E96P	6.00974
L93P	5.9879
T18W	5.97889
V47P	5.97447
G200L	5.97307
M108D	5.94114
L60R	5.93684
Q275W	5.93547
A5R	5.9273
Y162E	5.92079
R217H	5.91402
R103D	5.91002
E121P	5.90456
L243T	5.88712
Q275P	5.88227
D153Y	5.87341
G105S	5.87281
A86H	5.86748
A100D	5.84257
E96K	5.8416
F33G	5.84152
E287W	5.83879
R114P	5.82252
A166M	5.81955
L78F	5.80697
A176M	5.80216
Y162P	5.79761
A176D	5.79604
Q279W	5.79569
G120P	5.79328
A138Q	5.79226
E66P	5.78246
D227P	5.78237
Y74P	5.75579
A138L	5.75492
V111R	5.74423
E50W	5.74288
A138N	5.72151
V161F	5.72009
A86D	5.71921
Q16P	5.71012
A86W	5.69663
L97Y	5.69275
A138P	5.66826
A166I	5.62026
A100H	5.61829
A91P	5.61133
G127P	5.59528
G278P	5.57973
A152P	5.57073
V111Y	5.55576
G169C	5.53604
L159P	5.53232
F33V	5.51898
Q123P	5.49338
A99E	5.4683
W39P	5.46212
Q4H	5.46032
Y118D	5.45819
L82H	5.44615
G200V	5.43968
R260P	5.43751
H140R	5.43294
L60H	5.42203
V56H	5.40623
G200I	5.40383
A86Q	5.39839
F33E	5.36927
M108E	5.34346
Q279H	5.34182
L159D	5.33184
V135E	5.32992
L155D	5.32909
L104D	5.32778
L82F	5.31592
L60T	5.3116
Q4F	5.30737
L37Y	5.2969
T57W	5.29492
L37H	5.28371
G200N	5.25431
A166E	5.1993
L60D	5.16768
L243H	5.15967
L126P	5.14536
D271K	5.13515
F33N	5.1244
L104E	5.12174
A106P	5.11143
A176Q	5.0652
L60E	5.03962
G165P	5.03739
Y162G	5.02017
T57Y	5.01086
L63P	5.00738
E238N	4.99835
L144R	4.99749
D230P	4.99562
V111K	4.96334
D271L	4.95709
A86V	4.94935
G105T	4.93673
L37K	4.93163
T225Y	4.91701
A99L	4.90852
V2P	4.90798
F33S	4.88491
H140P	4.87112
L97R	4.86859
L148D	4.86832
D227Q	4.86757
L52P	4.86068
M108T	4.85306
A102P	4.83423
E234I	4.83255
G288M	4.8309
A99K	4.82976
A86F	4.81292
L155E	4.81253
L97P	4.80517
M108S	4.80285
A86E	4.80195
T42Y	4.77459
R217D	4.77247
L60S	4.76683
E96F	4.75961
L37S	4.75137
T18D	4.75105
L137R	4.73259
L144D	4.73245
G288L	4.72996
A29I	4.70479
L243R	4.70065
L159E	4.6857
A160P	4.6834
M64D	4.67628
M108G	4.67039
L149W	4.6571
R136H	4.63777
L115H	4.62704
L243E	4.61857
Q117P	4.61839
G169S	4.6139
L243V	4.59701
L37D	4.54376
G200E	4.54338
Q17P	4.54168
Q4R	4.53493
Y162T	4.53307
G200D	4.53303
L37N	4.52718
A170W	4.52599
F33C	4.52163
A193P	4.51244
L93Y	4.4893
M64E	4.47355
R217T	4.45919
G105P	4.45304
L93H	4.44687
R178P	4.43358
S197Q	4.42014
A100W	4.40363
S54R	4.38534
L243D	4.38217
S22Y	4.3807
A86K	4.37611
L137T	4.36267
F33A	4.34961
L159G	4.34216
S175P	4.33956
V47E	4.33052
L37G	4.30802
A99R	4.29921
M64G	4.29061
A5K	4.29024
S263P	4.26682
Y162V	4.26004
G288N	4.25596
E220P	4.25508
V280P	4.25016
D271Y	4.24488
A86L	4.23685
V236P	4.21855
D110Y	4.20853
A86T	4.20552
A176N	4.2047
E19P	4.20133
Q98P	4.19774
G105H	4.18913
G200K	4.18485
M64T	4.18478
L82D	4.18207
L51R	4.17878
L243I	4.1664
M221P	4.161
A99N	4.15522
E179P	4.15294
A99Q	4.14796
E9P	4.14717
W34D	4.14197
L60G	4.13755
L37E	4.13735
E219P	4.13587
L37F	4.12477
K157P	4.11612
T18R	4.11194
R217S	4.09067
Y162C	4.08123
W34P	4.0811
A166N	4.07586
A86N	4.07449
Y162S	4.06592
D271S	4.06057
A166D	4.05969
A100E	4.0566
L51K	4.05026
L149R	4.05006
D271T	4.04941
L115D	4.04938
M68H	4.04855
L60K	4.04338
L133W	4.04141
L78D	4.03575
T67P	4.03102
E281P	4.03024
M64R	4.03008
A259R	4.02916
L115W	4.0265
A176E	4.01957
E7P	3.9947
L243N	3.99382
D154P	3.99359
A86Y	3.98697
G165I	3.98603
D110P	3.98
T225F	3.97485
W34N	3.95825
L243Q	3.95821
L149S	3.95066
W34G	3.94663
R213P	3.94103
A138C	3.93443
Q279P	3.93212
A170H	3.92886
A259H	3.92596
Q41P	3.9171
L14E	3.90872
M218P	3.90359
R61P	3.90111
L137W	3.89878
A99I	3.8955
R260Y	3.89462
L137I	3.89152
L30Y	3.88743
R217G	3.87523
G169P	3.87306
R32P	3.86428
A259P	3.85979
L97D	3.85901
F33W	3.85786
L133D	3.85442
F33K	3.85344
M108H	3.82835
E238H	3.82288
S94F	3.82164
R119P	3.81694
Y162A	3.81393
D227M	3.81389
K75D	3.80189
G278I	3.79994
R213D	3.79724
R145W	3.79461
L149D	3.78621
Y118G	3.78598
A86M	3.78429
R217E	3.78064
G200Q	3.77859
L137V	3.77244
A29V	3.76895
L93Q	3.76709
L93D	3.76689
R92P	3.76644
L30D	3.76365
Q235F	3.76271
E70P	3.75977
V111D	3.75969
G288E	3.75957
Y162N	3.75918
Q275F	3.74996
G200T	3.74263
V40R	3.73258
M108R	3.73194
A29D	3.73035
M64N	3.72831
M108N	3.72269
G222P	3.71863
L148G	3.71427
G165W	3.71326
S54Y	3.71319
L155S	3.70332
F33R	3.69968
W20P	3.69833
Q41F	3.69179
E287F	3.68615
M108Y	3.68472
Y162R	3.68167
L52I	3.67941
T18H	3.67915
L82R	3.67715
Q46Y	3.67689
L243K	3.67521
T18P	3.67314
D154R	3.66108
L37C	3.659
W34E	3.65852
L144E	3.6537
D271N	3.63144
A5H	3.62615
A138E	3.62523
G288S	3.62191
L115P	3.62141
L37V	3.60795
G200M	3.6077
T225K	3.60255
A291R	3.59998
T42H	3.59446
L37A	3.59351
L198P	3.59114
L63G	3.59
V111G	3.58829
L43W	3.586
F33Q	3.58586
Q258P	3.58286
L37T	3.5827
M108K	3.58208
Q123H	3.56381
L149G	3.5637
L78G	3.56291
L133N	3.56106
E231P	3.56016
R61W	3.55516
F33I	3.55469
L82E	3.55393
R90W	3.55282
L78R	3.54359
V280K	3.53807
L148N	3.53728
Y162Q	3.53527
K157D	3.53157
Q273P	3.5306
L51D	3.51695
M64S	3.50336
L93T	3.48466
V122R	3.48299
A160D	3.48269
V111E	3.47443
L243Y	3.47389
L243S	3.4674
L97W	3.46611
G23V	3.46444
L60V	3.45402
L229K	3.44928
T130H	3.44917
V280F	3.44646
L97F	3.445
Y118N	3.44359
D227T	3.44253
M68D	3.43582
V232P	3.43521
L97G	3.43131
L268P	3.42903
L97S	3.42485
R264W	3.42017
G105A	3.41444
S197E	3.40946
V40P	3.40675
L144V	3.40566
G165V	3.40186
F33H	3.39955
R150D	3.39741
S197L	3.39165
Q235D	3.38354
T18E	3.38301
A170F	3.37994
K143P	3.37864
D271Q	3.37453
G105Y	3.3713
V280Y	3.36809
G31T	3.36336
G165H	3.36281
Q81P	3.36173
L93G	3.36011
L144T	3.35426
L144K	3.35248
L78T	3.34586
L51E	3.34249
A86R	3.34076
L144G	3.34021
L71D	3.33893
M68G	3.33511
W34C	3.3344
A291T	3.33299
T8H	3.33158
M221Y	3.32963
L104G	3.3267
L148S	3.32341
Q4I	3.32119
L133H	3.3198
V280E	3.31665
L148E	3.31446
W34H	3.31348
V85P	3.31199
Q21P	3.31162
R224P	3.30907
K72P	3.30805
L159N	3.30319
M108A	3.30017
L155G	3.28994
L51G	3.28611
V116P	3.27933
L60A	3.27745
L149E	3.27695
L159C	3.272
A29L	3.2689
Y118E	3.26355
V280H	3.26338
Q156P	3.25965
D227N	3.25766
V239R	3.25712
L159S	3.25703
L60C	3.25359
V195P	3.24936
G165D	3.24913
Q201P	3.24819
L93I	3.24156
A170P	3.23964
A29E	3.23482
G23I	3.23401
Q187W	3.22924
L155N	3.22913
F265T	3.2291
G105V	3.22618
E244P	3.22133
E238L	3.21945
Q4P	3.21494
G105E	3.21104
A160H	3.20565
M108C	3.20133
L155V	3.20092
L149Y	3.19439
S54I	3.18845
S76P	3.18243
V135P	3.18195
K1W	3.17682
G173A	3.1682
L30H	3.1667
R114D	3.15915
A209P	3.15306
E171P	3.13928
V40Y	3.13617
G288C	3.1273
L252G	3.12363
R228P	3.11327
R38P	3.10789
V56Y	3.10198
L30P	3.10102
V122P	3.0969
D271C	3.09179
L97K	3.0917
Y118T	3.08961
V47Q	3.08766
D107M	3.08487
S54F	3.08311
R134Y	3.08006
G278V	3.07959
E11P	3.07674
L133I	3.07523
G105W	3.07349
E287H	3.07181
R217C	3.07163
S44W	3.06909
Q123Y	3.06907
L252E	3.06517
A291F	3.06502
V122F	3.0528
K282P	3.04608
E109P	3.04459
L252D	3.04445
L141P	3.04364
G278T	3.03762
L97H	3.03612
V56D	3.03594
L159Y	3.03594
L60N	3.03301
R217V	3.03179
D227V	3.02861
Y118K	3.02716
L144Q	3.02553
E234V	3.02457
V283D	3.02388
L155C	3.021
L43E	3.02061
G165T	3.0205
A86P	3.02011
D154C	3.01996
A170D	3.01907
L51V	3.01321
Y162I	3.01182
R103W	3.01166
L60Q	3.01115
D154G	3.00718
L78S	3.00551
L30G	3.00199
L115R	2.99938
A291I	2.99875
M272G	2.99694
A176I	2.99424
A160N	2.99156
Y118R	2.98748
R103E	2.98676
A166V	2.98667
G200R	2.98451
G31V	2.98301
R264D	2.98006
Q4V	2.97699
W34S	2.97015
L148T	2.96996
L159A	2.96705
M68E	2.96206
L126T	2.95827
G105I	2.9564
A285P	2.95349
R103N	2.95293
L149N	2.95101
V239K	2.94871
L63D	2.94819
V40W	2.94779
S94W	2.94673
T57R	2.94658
M64K	2.94511
W34A	2.93712
L78E	2.93655
L104W	2.92681
L137N	2.91265
Q58P	2.91254
Y118C	2.91126
L93E	2.90711
R61H	2.90201
K75R	2.89575
G188P	2.89285
L181P	2.89283
V135D	2.89037
E96T	2.88836
M272N	2.8842
S76D	2.88033
A160E	2.88033
L155I	2.87944
T225R	2.87732
L14D	2.8751
Y118S	2.87466
D107F	2.8741
D227L	2.87018
L149A	2.86705
M272S	2.86026
L144I	2.85516
R61D	2.855
V47N	2.85485
R145H	2.85174
D154V	2.85079
K157E	2.84931
L155A	2.8483
Y74D	2.84723
L82T	2.84651
D154K	2.84618
L52V	2.84491
V56F	2.84338
A237D	2.83947
W34V	2.83759
A5L	2.83754
M108Q	2.83311
K1P	2.8307
T83F	2.8284
L71G	2.82737
L115G	2.82555
A259Y	2.82455
V47K	2.82244
L97E	2.82037
L104A	2.81932
V239H	2.81219
M68Y	2.8118
K157W	2.81042
M221T	2.80899
M221H	2.80491
T83Y	2.79922
W34K	2.79481
D271V	2.79464
L137S	2.79401
L52W	2.79006
L252P	2.78985
A152W	2.78181
L52T	2.7803
Y36G	2.77674
M64C	2.77537
W34Q	2.77168
D151K	2.76952
L71S	2.75688
R61Y	2.75302
S94Y	2.75275
Q41Y	2.75131
V122D	2.75038
A209W	2.74028
V161N	2.73382
R213Y	2.73302
S197N	2.72761
R217A	2.72363
E79Y	2.7208
A247P	2.71974
D271I	2.71722
G23T	2.70912
W34R	2.70748
D271M	2.70567
E59P	2.70562
G165Y	2.70357
A259W	2.70086
V111Q	2.70072
R103H	2.69913
D297I	2.69538
V47D	2.69466
T18Y	2.69275
L148C	2.6923
K75W	2.68658
P293T	2.68654
G200C	2.68556
M64A	2.68551
L159H	2.68499
V56G	2.68468
L104S	2.68459
S290P	2.68323
L149H	2.68268
R213E	2.6816
R217N	2.68145
M68T	2.67968
L133Y	2.67734
V47R	2.67615
L115N	2.67478
R103T	2.66822
L141G	2.66767
L144S	2.66501
Q46F	2.66496
R103Y	2.66424
L63S	2.66412
L115E	2.66223
L97C	2.66101
Y118A	2.65948
L78Q	2.65398
M272C	2.65314
L14P	2.64969
L261S	2.64918
L43D	2.64745
L148R	2.64612
L37I	2.64528
L243G	2.64475
L93N	2.64227
D227E	2.63475
L214H	2.63122
T130E	2.62987
D107E	2.6298
L115T	2.62757
M68S	2.62383
L71E	2.61815
V283W	2.60514
L14R	2.60186
M272D	2.60151
Q187D	2.59182
L252T	2.58779
M272T	2.58337
L115A	2.58223
M68F	2.58101
L137G	2.5792
R134P	2.57401
D271G	2.56938
E79P	2.56787
L63E	2.56606
A291K	2.55833
L93V	2.55598
L159Q	2.55465
A99V	2.55229
V122G	2.55094
L148H	2.55032
M218G	2.54988
M221N	2.54984
L78I	2.54855
A106T	2.54194
L126I	2.53983
G288A	2.53771
R264P	2.53308
A5P	2.53019
L93C	2.52849
E238Q	2.52804
M272H	2.52654
S197D	2.52317
Q41W	2.52265
G278Q	2.51751
Y74G	2.51662
R217I	2.5111
W26E	2.50947
A160I	2.50743
L14G	2.50579
A99T	2.50524
K282I	2.49856
Q279E	2.49803
G278D	2.49794
R114Y	2.49738
L261G	2.49438
L141N	2.49122
L52D	2.49098
G165N	2.48886
D154T	2.48707
T8Y	2.48412
S54K	2.48348
R264E	2.47964
R213F	2.47847
T83W	2.4776
R142P	2.47736
L14N	2.47681
G31D	2.47224
Y118Q	2.47206
A5Q	2.47113
G127V	2.4703
G31I	2.46932
M68K	2.46833
L115S	2.46713
L51N	2.46515
L149C	2.46027
L97A	2.45933
M272A	2.4587
L148A	2.45363
V161Y	2.45199
L159T	2.45175
L93S	2.45001
Q46R	2.44831
A152D	2.44551
W34T	2.44233
L37Q	2.44095
L243W	2.43902
Y36D	2.43665
L144C	2.43427
L229Q	2.43126
P293H	2.431
L268E	2.42844
V111H	2.42645
V239Q	2.42075
C112H	2.41319
L71C	2.41089
L252R	2.40758
L148K	2.40752
G127I	2.40698
G127T	2.40676
R114G	2.39999
R217F	2.39847
L268V	2.38255
P293D	2.38076
A209I	2.38056
V135Q	2.37908
E79N	2.37892
M272R	2.37842
L14S	2.37118
E96I	2.37066
E50Y	2.36864
Q55P	2.36735
A160F	2.36505
P293W	2.35792
L184I	2.35764
E238K	2.35644
L51S	2.35426
Y118V	2.35424
P293S	2.35015
L159K	2.3495
G165F	2.34541
L243C	2.3433
L63A	2.34039
S22E	2.33835
L30E	2.33449
T194D	2.33412
Y162H	2.33044
V283P	2.32991
S129I	2.32551
L268I	2.32009
D154I	2.3064
G288D	2.30571
L82N	2.30261
L104C	2.30048
T8K	2.29933
L252K	2.29771
Q46H	2.29495
A170E	2.29299
E238T	2.29191
L60I	2.29131
S44Q	2.28994
V111A	2.28393
L115Y	2.27894
S44T	2.27874
D151H	2.27513
R158W	2.26786
L203S	2.2675
E234T	2.26659
M64Q	2.25975
V56R	2.25902
Y118H	2.25667
A138V	2.25484
L149Q	2.25138
A259V	2.25112
L137H	2.24654
Q41R	2.24632
L14C	2.24515
A29Y	2.23967
W34L	2.23364
Q279S	2.23334
L141R	2.23224
D230V	2.23206
L141C	2.23142
G165Q	2.22284
L214W	2.22219
A259D	2.21342
L261N	2.21028
L93A	2.20972
M272V	2.20807
R158H	2.20758
L30T	2.19712
L144N	2.19322
F265D	2.18861
L43P	2.18774
E287Y	2.18763
L82K	2.18696
L51A	2.18682
A259Q	2.18407
L252C	2.17888
E50K	2.17819
S22D	2.17642
G200A	2.17483
M272E	2.17405
L51Q	2.17075
A291V	2.1702
L97T	2.16984
T57F	2.16913
L63R	2.16607
P12V	2.16599
W26Q	2.16575
R150P	2.16473
A207I	2.16473
M272Q	2.16462
R114H	2.16334
R240D	2.16259
L63Q	2.1605
E96C	2.16038
L243F	2.15842
L261D	2.15617
E266P	2.15243
M272K	2.15236
S22P	2.15231
G188V	2.14448
L71T	2.14309
R158G	2.1421
D154L	2.1413
D230I	2.14129
K242P	2.14122
P84V	2.14073
G188I	2.14039
E50R	2.13767
L214N	2.13592
M68Q	2.13541
K242R	2.13228
L159R	2.12696
T57I	2.12616
V40G	2.12266
L115Q	2.12129
V122N	2.12014
Y36S	2.11814
L133R	2.11774
F265H	2.1169
V135L	2.11289
A29Q	2.11234
W26H	2.10623
L141S	2.10065
L203H	2.10051
T42K	2.09745
L243A	2.09464
L174D	2.09385
A256D	2.09376
K146H	2.08889
P84T	2.08701
V122S	2.08587
A170L	2.08498
G23D	2.08468
P293L	2.0841
G278E	2.0815
Q4K	2.08099
M64V	2.0795
M108V	2.07848
F265V	2.07547
L252S	2.07495
Y74E	2.07444
L184T	2.07269
V135H	2.06454
L268F	2.06365
P293Y	2.06133
S94D	2.05912
Q46G	2.0582
L115K	2.05811
V56T	2.05674
T194F	2.0544
Q4T	2.05225
A160Y	2.0513
T130D	2.04974
L141H	2.04732
K72D	2.04728
L137C	2.04438
D35P	2.04295
V280D	2.04202
P12I	2.04148
L268Y	2.03759
K146W	2.0319
A192P	2.02805
R136W	2.02557
R260D	2.0251
R150H	2.02364
M272Y	2.02108
L203C	2.02066
P293N	2.01816
P12Y	2.00978
V40D	2.00971
D227I	2.00796
A86C	2.00776
C112D	2.00679
M221C	2.00602
E238C	2.0031
D154A	2.00192
M68A	2.00168
S129T	1.99793
R264I	1.99545
L252N	1.99378
D65P	1.99363
L155T	1.99121
L268W	1.9899
V190D	1.98922
V56S	1.98858
Y118I	1.98744
T8D	1.9823
T194Y	1.97497
L71A	1.97309
Q101T	1.97202
L141D	1.97165
L51T	1.96987
L115V	1.9665
Q246E	1.96198
L104Y	1.96001
K262P	1.95846
L252Q	1.95706
Q187F	1.95663
A259T	1.95412
R32G	1.95307
L30S	1.95211
V47S	1.95207
G188T	1.95161
V40H	1.95125
R15G	1.94828
A160V	1.94651
W34I	1.9454
R217Q	1.94173
M68C	1.94151
E238S	1.93876
V239L	1.93795
L14T	1.93743
L63N	1.93676
R178V	1.93658
E96Q	1.93617
L159F	1.93108
P293F	1.92771
L71V	1.92434
P12H	1.92422
L115C	1.92252
L14Q	1.92021
M221R	1.91564
K157T	1.91255
L51C	1.91027
L82S	1.91019
L51I	1.90961
R15D	1.9086
E45H	1.90807
L93R	1.90794
T194N	1.90568
L149K	1.90382
R114K	1.9038
T8R	1.90355
M221I	1.90312
A160L	1.9
L148Q	1.89881
G165M	1.89851
Q235E	1.89802
R240W	1.89743
E80P	1.8966
L133F	1.89541
G165K	1.89495
Q284E	1.89325
L261C	1.89268
L52E	1.89206
L30C	1.89016
Q284H	1.88379
A170N	1.88058
L144A	1.87722
V111S	1.87682
A193D	1.87676
C112F	1.87533
R206C	1.87128
R147P	1.87119
S44R	1.87095
R61E	1.86977
E96N	1.86662
W26A	1.8643
E45T	1.86349
L149V	1.86318
G165E	1.86276
P293I	1.86027
Y74N	1.8598
L203D	1.85631
R240H	1.84927
V122Q	1.84867
Y36N	1.84844
L82A	1.84714
V111F	1.84571
L268T	1.84506
Y74S	1.84468
G165S	1.84367
L261T	1.84293
E49P	1.83596
L78A	1.83439
R150Y	1.83069
R103K	1.82848
G165L	1.82826
L104R	1.82528
S54T	1.82519
R103S	1.82358
M272F	1.82247
Q253P	1.82141
L78V	1.82132
W39D	1.81554
Q48P	1.81319
G31H	1.81186
M221Q	1.80919
V135Y	1.8074
P84I	1.8073
I177P	1.80589
A207D	1.80432
G188D	1.80389
G165C	1.80279
P12C	1.80228
L30A	1.80176
L184V	1.80149
V6P	1.79278
M272I	1.79273
S94R	1.79252
F265N	1.79149
L78N	1.79053
Y74H	1.7881
A5Y	1.78463
A102W	1.78328
T8Q	1.78322
P84G	1.7829
G105Q	1.7812
E287I	1.77779
I177D	1.77716
A269P	1.77616
D297T	1.77607
Y162K	1.77515
W26C	1.77116
V190E	1.76828
L14A	1.76826
L155R	1.76788
E45C	1.76745
P202N	1.76406
T130R	1.76381
A5W	1.762
R228V	1.76174
E50P	1.7601
L141K	1.75801
T194H	1.75281
G127H	1.75256
L141A	1.75009
L268Q	1.75006
K75E	1.74712
A106I	1.74643
G127N	1.74445
L268A	1.74399
L159V	1.74268
L141V	1.74008
L252A	1.73986
G127D	1.73806
V122K	1.73724
V239G	1.73561
A62V	1.73477
G278R	1.73428
Q279R	1.7318
S139P	1.7285
L43N	1.72455
D154S	1.72449
A207H	1.72439
G23E	1.72329
L268C	1.72221
L78K	1.72165
V280Q	1.72096
E45D	1.71352
V283L	1.71332
S44N	1.71136
K146R	1.70911
E45N	1.70879
K282V	1.70718
V56N	1.70698
E7V	1.70532
L104I	1.70446
G127L	1.70357
D110H	1.70136
L141T	1.69981
L71N	1.69822
G31N	1.69585
M218S	1.69552
S129V	1.69242
D153F	1.68996
K282T	1.68893
L149T	1.68702
E281R	1.68693
P84H	1.68562
T8N	1.68424
R150W	1.68047
L268H	1.68003
R119D	1.67893
V47G	1.67817
S54V	1.67745
V56K	1.67546
S44I	1.6753
V40N	1.67512
P202D	1.67484
A259E	1.67428
E205P	1.67423
G127Y	1.6718
Q46E	1.67108
G127W	1.66511
G23S	1.66419
R189P	1.66256
W26G	1.66235
L141E	1.66157
Q123W	1.65465
L148Y	1.65428
G23H	1.65418
S44E	1.65391
A256T	1.65309
A99P	1.6521
E238V	1.65101
V239T	1.65054
S44D	1.64991
L155H	1.64931
F265C	1.64905
V280N	1.64833
Q156E	1.64743
R114E	1.64711
E45G	1.64521
T18G	1.64451
Q156G	1.64261
R114N	1.64127
E45V	1.64045
L214Y	1.64025
A207V	1.64012
A5V	1.63843
T67D	1.63751
G127S	1.63549
A99M	1.63179
L30N	1.63026
L30W	1.62984
L133G	1.62939
R145P	1.62899
P84W	1.62876
W26S	1.62805
Q279T	1.62752
P84S	1.62649
G31E	1.62598
G165A	1.62536
E238F	1.62494
N298P	1.62417
M221S	1.62336
G127E	1.62284
L104V	1.6204
Q123F	1.6188
G31C	1.61875
Q163P	1.61752
G23C	1.61719
S94Q	1.61645
Q187R	1.61627
Q284Y	1.61568
V122E	1.61517
R213H	1.6118
P202H	1.61018
L141Q	1.60988
L137Y	1.60782
Q284C	1.60738
S44H	1.60366
L137D	1.60344
A100G	1.6004
R189W	1.59917
M218H	1.59842
P293G	1.59807
Q284F	1.59672
E96V	1.59637
L137Q	1.59375
K1Y	1.5918
E231T	1.59163
E231V	1.5916
V122H	1.59112
L155Q	1.59034
A160Q	1.58898
T57D	1.58769
G127F	1.58612
L63T	1.58508
R158K	1.5843
P202C	1.58375
G200S	1.58353
L261H	1.57892
S94N	1.57825
L214S	1.57723
G105C	1.5769
L214G	1.57518
Q284S	1.57345
T225Q	1.57278
L252H	1.57179
V161P	1.57153
E238G	1.56949
R61F	1.56753
E45S	1.5628
E255P	1.5624
G127M	1.56135
A176V	1.56084
V40K	1.56038
D154N	1.56025
L43R	1.56008
R15H	1.55823
R15N	1.55354
A291S	1.55028
Y36E	1.54937
R240E	1.54793
P12T	1.54421
M221F	1.54246
V56C	1.54191
I177E	1.54069
M68R	1.53982
A176T	1.53829
M221K	1.53793
L82G	1.53416
L229I	1.53255
L63C	1.53226
A5F	1.53056
M272W	1.5302
L63K	1.52634
V2W	1.52369
L268N	1.51949
K146S	1.51797
A160K	1.51797
L28F	1.51781
R103I	1.51757
R260E	1.51678
R158N	1.51541
F265I	1.51504
P202Q	1.51288
E59G	1.50873
Q248D	1.50873
S197M	1.50708
Q101V	1.507
L104Q	1.50525
F33Y	1.50329
E45Y	1.50177
R228I	1.50078
K95P	1.50052
Q279D	1.49602
Q101S	1.49475
L71Y	1.4929
P183C	1.49204
A207N	1.49132
A259G	1.49053
V135K	1.48977
P202V	1.48749
R206P	1.48677
G278S	1.4859
P293E	1.48499
Q284G	1.48284
S223T	1.48193
K262G	1.47808
V239E	1.47711
P202T	1.47709
L104T	1.47694
G127C	1.47548
M68V	1.4705
Y36P	1.47019
L214C	1.46896
R114W	1.46846
E238D	1.46774
Y36T	1.46721
A207T	1.46708
A170I	1.46691
R240C	1.46571
R150N	1.46544
L97Q	1.46454
L261Q	1.46436
A291C	1.46389
R240Y	1.46316
T57P	1.46275
C112E	1.46271
Q46T	1.46202
A256E	1.46199
M218W	1.4609
Q248P	1.45982
W26Y	1.45967
L126W	1.45669
Q201V	1.45107
A102I	1.45091
S290A	1.44868
V280M	1.448
G127A	1.4475
Q201I	1.44734
R178I	1.44545
P183N	1.4453
L71K	1.44411
G188E	1.44232
E45W	1.44054
L28D	1.43661
R240S	1.43536
M218D	1.43492
V283T	1.43098
A277P	1.43049
A241D	1.42594
L155W	1.42349
P84A	1.42328
A29H	1.42085
E281T	1.41999
V239N	1.41657
R224D	1.41592
R178D	1.41543
P12R	1.41426
K262T	1.41345
A106V	1.41318
L63H	1.41246
S290D	1.41234
P202S	1.40932
P12Q	1.40735
M68N	1.40627
L268S	1.3995
A160C	1.39877
L43H	1.39772
G169A	1.39681
A241V	1.39642
L115F	1.39494
T194W	1.39469
L52R	1.39363
R240N	1.39235
S290C	1.39008
L82V	1.38986
G120H	1.38881
A5T	1.38503
T18K	1.38258
M218C	1.38146
V185G	1.38087
W26D	1.38066
P202G	1.37988
S54H	1.37904
T8E	1.3751
S290Y	1.37371
Y36A	1.37352
P293R	1.36928
L43K	1.36817
W26P	1.3678
F265W	1.36773
R103Q	1.36724
P183H	1.36687
Q46P	1.36608
V122C	1.36469
K262S	1.36444
Q156D	1.36164
R119Y	1.35921
L141I	1.35868
R103C	1.35783
P183G	1.35665
R178E	1.35498
L82P	1.35463
P202I	1.35306
E45I	1.35238
G31S	1.35124
E3P	1.35049
R260I	1.34881
R114V	1.34823
S290W	1.34729
G113P	1.34724
E87P	1.3462
L133V	1.34619
C112Y	1.34605
L137A	1.34602
E220G	1.34557
G23A	1.34553
W26N	1.34528
L261A	1.34229
Y36H	1.33977
E45Q	1.33624
Q58D	1.33531
L198V	1.33438
R15A	1.3339
A237W	1.33157
F265R	1.33145
V111N	1.33139
P84D	1.33101
L115I	1.33092
M221W	1.32937
P84E	1.32916
R61G	1.32902
P183V	1.329
E45A	1.32797
E281H	1.32755
V239C	1.32722
A164T	1.32533
S290K	1.32524
R15V	1.32416
L268R	1.32408
E231H	1.32362
R103V	1.32203
L133K	1.32101
R226P	1.32079
P183D	1.32012
G23Y	1.31999
D230T	1.31924
K157V	1.31801
G105K	1.31602
G188A	1.31398
A62T	1.31306
A29N	1.31053
V135F	1.31014
R158Q	1.3091
E231I	1.30744
A170V	1.30685
F265G	1.3059
Y74T	1.30589
P293K	1.30503
K262C	1.3034
P293V	1.30337
E121D	1.30169
L52Q	1.30164
S94V	1.30134
A100R	1.30126
P12K	1.30116
G188N	1.30076
P293C	1.29699
T130Q	1.29662
V161E	1.29637
L52S	1.2958
V135R	1.29521
K72E	1.29335
L137E	1.29327
P84C	1.29264
E45M	1.292
P202K	1.2917
P202R	1.29142
R167D	1.29078
R178G	1.28914
A237E	1.2883
K146D	1.2873
V161D	1.2871
A247D	1.28707
L203W	1.28557
E287V	1.28435
T8F	1.28178
A91H	1.28169
G23N	1.28154
V47C	1.27927
Q58H	1.27858
T83D	1.27783
A285S	1.27532
A291L	1.27026
A106D	1.26927
S223H	1.26505
S94P	1.26399
E45F	1.26327
K69I	1.26297
E7T	1.26163
Q101E	1.26019
M218N	1.25981
V190R	1.25929
A102D	1.25896
K262N	1.25788
G23L	1.25652
L14K	1.25578
L261R	1.25553
L133Q	1.25422
V280T	1.25405
L203Y	1.25111
P183T	1.24911
W34M	1.2484
G120D	1.2475
F265E	1.24747
M221D	1.24725
G182V	1.24671
P183S	1.24581
Q279A	1.24519
L104K	1.24323
A152G	1.24208
A29F	1.24148
R213G	1.24009
K282Y	1.23752
R240F	1.23677
E287S	1.23461
L97V	1.23277
E231S	1.23145
S290F	1.23065
R61N	1.23023
P202A	1.2298
W39C	1.22872
Y36C	1.22869
R136D	1.22745
P295C	1.22726
E132I	1.22633
A209V	1.22623
M125P	1.22599
L126V	1.22558
K233H	1.22538
Q156S	1.22415
T130C	1.2233
A216H	1.22319
A259I	1.22314
L30R	1.22258
R260T	1.22249
L261V	1.22168
R264G	1.22124
L126M	1.21929
K146I	1.21766
K69V	1.2171
Q16V	1.21682
A5N	1.21653
P12A	1.21651
A285L	1.21616
P84Y	1.21468
V56Q	1.21348
E50H	1.21326
V190N	1.21292
V294G	1.21145
D154M	1.21109
L133T	1.20981
S94E	1.20959
R103G	1.20913
P183R	1.20902
R260W	1.20802
S129E	1.20799
V122A	1.20698
A102V	1.20639
R224E	1.20625
E27D	1.20545
V135S	1.20486
P12L	1.20462
G23F	1.20414
V40E	1.20411
V47A	1.20375
R240G	1.20363
G188Q	1.20135
A102H	1.1996
R61S	1.19943
E50G	1.19836
A166T	1.1973
Q46K	1.19716
V2S	1.19678
E234W	1.19634
R228C	1.19603
L43Q	1.19376
R224V	1.19284
D151R	1.19206
W26F	1.19172
S22I	1.19097
S296P	1.19084
H140Q	1.19073
A73V	1.18846
G165R	1.1882
P202L	1.18692
P293Q	1.18644
L97N	1.18637
A124I	1.18505
L149I	1.18318
Y74A	1.18298
A285C	1.17929
W26T	1.17568
A124P	1.17555
L104N	1.17087
Q46L	1.16879
R158S	1.16878
R189I	1.16801
R150E	1.16772
L30F	1.16714
P202E	1.16631
Q187E	1.16513
A160R	1.16319
E131D	1.16307
L82C	1.16237
S94I	1.16215
R136Y	1.16213
A285N	1.1597
L28V	1.15918
P295H	1.15912
P84K	1.15903
R264N	1.15867
L71Q	1.15796
E96M	1.15721
P295N	1.15719
L52H	1.15643
A285H	1.15629
Q41K	1.15567
G23W	1.15524
A216G	1.15519
V122T	1.14964
Y36R	1.14741
E45K	1.14687
P202M	1.14679
S94K	1.14668
T225P	1.1463
H140E	1.1462
Q246G	1.14459
R172T	1.14392
K69D	1.14168
V111C	1.14104
R150G	1.14058
P267G	1.13533
A102N	1.13448
S263F	1.13312
Q163V	1.13204
D297V	1.13139
R114S	1.13129
L149F	1.131
L82I	1.12884
L30V	1.12801
Q258G	1.12556
E231C	1.12452
R114C	1.12426
A256G	1.12397
E270P	1.12334
A285V	1.122
G278W	1.12185
F33L	1.12104
R178A	1.12061
A124V	1.1199
L52N	1.1196
Q46C	1.11938
P183A	1.11935
A237F	1.11853
R178M	1.11654
L133A	1.11541
P202W	1.11343
R15C	1.11245
R114T	1.10995
A285E	1.10863
T8G	1.10802
A91D	1.10751
V294W	1.10562
V56A	1.10519
Q279K	1.1029
L261E	1.10274
E19D	1.10011
A160W	1.09851
E45L	1.09774
A5M	1.09696
A29T	1.09672
P295S	1.09404
A102G	1.0931
W26K	1.09252
A176C	1.0897
R224Y	1.08921
P84N	1.08857
Q123D	1.08857
M108I	1.0867
V2R	1.08664
S94C	1.08453
L148V	1.08442
R226G	1.08395
R167V	1.08388
A285Q	1.08236
P295D	1.08123
D227A	1.08042
M218E	1.07893
S290M	1.07858
R224W	1.07695
A91V	1.07544
A285I	1.07537
Q163H	1.07487
Q249I	1.07427
P84F	1.07379
A207S	1.07352
E186P	1.0729
Q81D	1.07289
L52G	1.0715
E45R	1.07111
A73S	1.07036
R145N	1.0695
Q46S	1.06905
M272L	1.06829
S129W	1.06728
A73C	1.06488
Q246H	1.06283
R226T	1.06115
R32S	1.0597
E50D	1.0591
A170Y	1.05909
K233I	1.05785
E287T	1.05568
M218A	1.05523
A207W	1.05326
S197P	1.05305
R226D	1.05251
G23M	1.05098
G23Q	1.04999
R178W	1.04927
Q128H	1.04926
L43A	1.04633
D107N	1.04529
V135N	1.04504
E287G	1.04473
P84L	1.04329
P183Y	1.03934
L252V	1.03884
E132D	1.03863
A285T	1.03826
R178T	1.03716
V283H	1.0361
R191N	1.03317
Q248G	1.0326
P84Q	1.03254
P183K	1.0322
R15T	1.03147
L268K	1.02994
R224T	1.02809
R180Q	1.0275
[truncated: 3,682 more rows]
